# Supplementary material for: Comparative Lipidomics Unveils Species-Specific Lipid Signatures in Three Zanthoxylum Species
Source: Foods. 2026 Jan 20;15(2):372. doi: 10.3390/foods15020372 (PMC12841136; doi:10.3390/foods15020372)
Supplement: Supplementary file 1 [file foods-15-00372-s001.zip]

Archive with 2 entries (2 files):
- Table S1, S2, S4, S5.xlsx
- Table S3, Figure S1-S6.pdf
