# Supplementary material for: Comparative Lipidomics Unveils Species-Specific Lipid Signatures in Three Zanthoxylum Species
Source: Foods. 2026 Jan 20;15(2):372. doi: 10.3390/foods15020372 (PMC12841136; doi:10.3390/foods15020372)
Supplement: Supplementary file 1 [file foods-15-00372-s001.zip › Table S1, S2, S4, S5.xlsx]

## Sheet: Table S1
Table S1. The total lipid molecules identified from three Zanthoxylum species
NO	R.Time.min	m/z	Lipid name	Adduct type	Formula	Category	Subclass	Content (μg/g)
								RHJ (Z. bungeanum)			GHJ (Z. schinifolium)			TJ (Z. armatum)
								1	2	3	1	2	3	1	2	3
1	2.151	255.233	FA 16:0	[M-H]-	C16H32O2	FA	FFA	318.837	296.807	232.595	225.894	236.604	228.073	286.118	267.604	276.694
2	1.636	253.217	FA 16:1	[M-H]-	C16H30O2	FA	FFA	22.4704	20.6346	14.9308	16.5352	13.4622	10.3497	20.8067	13.6368	11.6238
3	2.476	269.249	FA 17:0	[M-H]-	C17H34O2	FA	FFA	17.651	16.5253	11.7517	26.1652	24.587	23.5589	37.136	30.7395	29.8355
4	2.006	267.231	FA 17:1	[M-H]-	C17H32O2	FA	FFA	26.865	29.4564	21.336	13.3035	15.4508	16.4153	22.1152	22.3777	18.9553
5	2.754	283.266	FA 18:0	[M-H]-	C18H36O2	FA	FFA	104.443	89.8963	78.2575	161.547	125.617	120.013	129.023	136.417	111.067
6	2.297	281.251	FA 18:1	[M-H]-	C18H34O2	FA	FFA	440.957	472.97	338.632	187.543	224.158	186.805	292.005	226.587	231.594
7	1.845	279.235	FA 18:2	[M-H]-	C18H32O2	FA	FFA	300.289	285.385	207.172	172.661	209.873	114.218	410.615	250.094	263.296
8	1.47	277.218	FA 18:3	[M-H]-	C18H30O2	FA	FFA	485.002	421.085	449.961	273.498	276.457	283.172	430.493	327.885	387.302
9	3.037	297.281	FA 19:0	[M-H]-	C19H38O2	FA	FFA	1.95863	1.68328	1.33805	1.98834	1.82343	1.61512	1.94362	2.0761	1.82317
10	2.656	295.265	FA 19:1	[M-H]-	C19H36O2	FA	FFA	36.1809	40.7511	35.7266	23.602	24.0884	23.0176	52.5338	47.02	46.1485
11	2.183	293.243	FA 19:2	[M-H]-	C19H34O2	FA	FFA	5.74068	5.72165	4.06867	4.29023	4.39571	4.5136	5.64956	4.45243	5.06047
12	3.307	311.296	FA 20:0	[M-H]-	C20H40O2	FA	FFA	6.76033	6.46284	5.32309	5.75621	6.14974	4.92188	5.78221	7.23269	7.15769
13	2.889	309.282	FA 20:1	[M-H]-	C20H38O2	FA	FFA	9.20749	9.83873	8.28777	8.22934	8.50159	7.17979	11.6464	11.0318	10.8047
14	2.467	307.262	FA 20:2	[M-H]-	C20H36O2	FA	FFA	7.25835	7.11527	5.59036	2.90575	3.02583	2.47747	3.11952	2.24473	2.86792
15	2.11	305.243	FA 20:3	[M-H]-	C20H34O2	FA	FFA	2.77532	2.5799	2.57172	0.788483	0.933046	0.864833	1.26754	1.14562	1.24425
16	3.803	339.327	FA 22:0	[M-H]-	C22H44O2	FA	FFA	14.2021	15.2745	13.1127	7.51903	9.46626	7.48726	11.1725	14.0914	11.5339
17	3.363	337.311	FA 22:1	[M-H]-	C22H42O2	FA	FFA	60.2354	52.5754	49.373	62.8872	57.3916	57.4063	49.9785	59.4585	61.6463
18	2.995	335.292	FA 22:2	[M-H]-	C22H40O2	FA	FFA	0.292243	0.308819	0.262832	0.34584	0.284102	0.289562	0.527695	0.340859	0.535437
19	4.032	353.344	FA 23:0	[M-H]-	C23H46O2	FA	FFA	15.8002	17.2432	15.5396	9.0882	10.4077	9.54877	11.1098	10.7359	11.1287
20	4.252	367.362	FA 24:0	[M-H]-	C24H48O2	FA	FFA	23.6943	26.0688	22.5766	19.822	27.075	21.3009	25.0927	25.7144	23.8496
21	3.838	365.337	FA 24:1	[M-H]-	C24H46O2	FA	FFA	0.666166	0.682882	0.593927	0.683688	0.69454	0.616577	0.342863	0.698748	0.315966
22	4.474	381.375	FA 25:0	[M-H]-	C25H50O2	FA	FFA	6.97324	7.6655	6.29276	6.40775	7.72911	6.64331	7.85421	7.32741	7.07529
23	4.708	395.39	FA 26:0	[M-H]-	C26H52O2	FA	FFA	6.52632	5.81271	5.81371	6.88452	10.3607	7.6446	9.61053	11.3153	8.72953
24	4.954	409.406	FA 27:0	[M-H]-	C27H54O2	FA	FFA	3.35868	2.43683	2.53271	1.9079	2.36839	2.08574	2.73944	3.00258	2.0802
25	5.216	423.42	FA 28:0	[M-H]-	C28H56O2	FA	FFA	15.2524	12.5807	11.7991	7.64085	9.20115	7.66588	9.01184	11.7349	7.6019
26	4.713	421.399	FA 28:1	[M-H]-	C28H54O2	FA	FFA	0.0974138	0.0457237	0.063068	0.0708892	0.176891	0.0759708	0.119268	0.114825	0.0721597
27	5.485	437.434	FA 29:0	[M-H]-	C29H58O2	FA	FFA	13.4805	9.61519	9.37035	5.20304	5.09869	4.80772	5.67477	7.32444	5.00166
28	5.759	451.451	FA 30:0	[M-H]-	C30H60O2	FA	FFA	88.1048	69.1297	57.2125	28.1828	22.2674	25.0113	26.5352	32.1729	20.896
29	6.328	479.482	FA 32:0	[M-H]-	C32H64O2	FA	FFA	103.259	70.0813	67.9629	54.7618	47.0542	53.0188	38.2041	55.672	44.0663
30	6.903	507.513	FA 34:0	[M-H]-	C34H68O2	FA	FFA	21.1827	12.2696	17.473	42.4819	32.6885	44.874	29.7235	45.2079	31.6665
31	2.063	256.227	NAE 13:1	[M+H]+	C15H29NO2	FA	NAE	0.0370462	0.0229946	0.0152653	0.135077	0.134337	0.11535	0.116435	0.121462	0.0983612
32	1.259	270.242	NAE 14:1	[M+H]+	C16H31NO2	FA	NAE	34.2721	23.4131	22.7042	18.0316	19.901	19.0486	8.73823	9.86138	8.10717
33	1.423	284.258	NAE 15:1	[M+H]+	C17H33NO2	FA	NAE	5.77674	5.46426	3.61456	2.26586	2.6815	2.40371	1.37961	1.61432	1.12959
34	1.287	282.243	NAE 15:2	[M+H]+	C17H31NO2	FA	NAE	2.91824	3.04961	2.50827	1.41382	1.64474	1.55293	1.36471	1.35115	0.955864
35	0.885	278.211	NAE 15:4	[M+H]+	C17H27NO2	FA	NAE	19.423	16.6119	15.1141	45.0339	61.8372	46.5371	50.3412	57.0208	49.4566
36	1.897	298.275	NAE 16:1	[M+H]+	C18H35NO2	FA	NAE	23.4638	28.5415	18.9257	2.74504	3.4829	2.87684	3.75239	4.45642	3.34809
37	1.547	296.259	NAE 16:2	[M+H]+	C18H33NO2	FA	NAE	135.344	162.262	128.86	7.29128	9.04558	7.49872	6.64644	11.641	5.28072
38	1.222	294.244	NAE 16:3	[M+H]+	C18H31NO2	FA	NAE	30.1982	29.3861	26.4477	5.84307	5.86845	5.25065	4.80168	5.62762	3.90347
39	2.142	312.288	NAE 17:1	[M+H]+	C19H37NO2	FA	NAE	0.650665	0.411198	0.299874	0.317973	0.283112	0.265867	0.228826	0.222932	0.281645
40	1.874	310.272	NAE 17:2	[M+H]+	C19H35NO2	FA	NAE	3.40259	3.64443	2.34892	0.30248	0.180763	0.260203	0.171216	0.325805	0.181216
41	2.814	328.321	NAE 18:0	[M+H]+	C20H41NO2	FA	NAE	0.0881517	0.100998	0.0665188	0.259357	0.222043	0.136699	0.25023	0.385639	0.16997
42	2.382	326.304	NAE 18:1	[M+H]+	C20H39NO2	FA	NAE	0.430196	0.393341	0.194202	0.373332	0.384358	0.260261	0.444438	0.585051	0.37142
43	1.891	320.255	NAE 18:4	[M+H]+	C20H33NO2	FA	NAE	2.59061	2.6799	2.19296	0.307907	0.422293	0.384119	0.359943	0.64328	0.341143
44	1.552	318.241	NAE 18:5	[M+H]+	C20H31NO2	FA	NAE	12.1104	13.8292	11.1879	0.747891	0.80181	0.702731	0.643143	0.555176	0.558955
45	2.904	356.353	NAE 20:0	[M+H]+	C22H45NO2	FA	NAE	0.242495	0.287151	0.310968	0.402292	0.480234	0.432081	0.724825	0.872918	0.497814
46	2.504	354.335	NAE 20:1	[M+H]+	C22H43NO2	FA	NAE	11.7772	9.88662	9.49315	19.1323	17.9231	15.7577	19.4173	19.5777	19.4474
47	2.147	352.32	NAE 20:2	[M+H]+	C22H41NO2	FA	NAE	33.3396	32.0678	33.7654	62.8642	53.9899	49.6078	53.8741	61.4438	58.9821
48	1.88	350.303	NAE 20:3	[M+H]+	C22H39NO2	FA	NAE	0.939123	0.823643	0.855771	1.68969	1.47051	1.305	1.37129	1.59574	1.52334
49	1.482	346.273	NAE 20:5	[M+H]+	C22H35NO2	FA	NAE	13.8039	11.9098	8.27388	1.27001	1.52592	1.21512	0.808053	1.33824	0.828972
50	2.954	382.368	NAE 22:1	[M+H]+	C24H47NO2	FA	NAE	0.363899	0.313813	0.28262	0.642081	0.573032	0.541872	0.711521	0.735989	0.567202
51	2.601	380.352	NAE 22:2	[M+H]+	C24H45NO2	FA	NAE	0.938813	0.909758	0.903332	1.67144	1.50913	1.40983	1.6423	1.68848	1.62665
52	2.367	378.334	NAE 22:3	[M+H]+	C24H43NO2	FA	NAE	0.254544	0.23594	0.303021	0.425221	0.373152	0.349065	0.516377	0.444156	0.582514
53	2.079	376.316	NAE 22:4	[M+H]+	C24H41NO2	FA	NAE	1.25197	1.29817	1.44978	2.25715	1.90961	1.81438	1.77157	2.36977	2.31219
54	2.203	372.309	MG 18:2	[M+NH4]+	C21H38O4	GL	MG	1.73779	1.66367	1.35422	1.13372	1.25516	1.24492	2.0117	1.5388	1.82059
55	1.738	370.293	MG 18:3	[M+NH4]+	C21H36O4	GL	MG	7.73249	6.87427	7.53535	6.41241	5.55089	5.57746	6.13354	5.91777	6.69447
56	5.054	584.525	DG 32:1|DG 16:0_16:1	[M+NH4]+	C35H66O5	GL	DG	5.61409	5.88683	5.89134	7.70498	9.52272	5.50081	13.7263	12.9795	19.3577
57	4.69	582.506	DG 32:2|DG 16:1_16:1	[M+NH4]+	C35H64O5	GL	DG	3.46479	4.04327	4.14009	16.0306	17.7669	9.74438	20.5605	23.5477	35.1766
58	4.42	580.492	DG 32:3|DG 16:1_16:2	[M+NH4]+	C35H62O5	GL	DG	0.507738	0.503664	0.496576	0.915105	0.791508	0.503022	1.10305	1.20763	1.52897
59	5.267	598.54	DG 33:1|DG 16:0_17:1	[M+NH4]+	C36H68O5	GL	DG	1.18165	1.0599	1.2783	1.20218	1.18183	1.13178	1.83258	1.54415	1.54854
60	4.293	596.534	DG 33:2|DG 14:1_19:1	[M+NH4]+	C36H66O5	GL	DG	0.888704	0.835669	0.906831	1.92311	2.21426	2.38984	1.70678	2.54689	2.18047
61	5.91	614.573	DG 34:0|DG 16:0_18:0	[M+NH4]+	C37H72O5	GL	DG	1.15755	1.21157	1.48678	1.40373	1.69089	1.51251	1.86439	1.39059	1.60407
62	5.484	612.555	DG 34:1|DG 16:0_18:1	[M+NH4]+	C37H70O5	GL	DG	17.2263	20.8209	26.9598	13.6389	15.8513	10.6389	19.5321	15.5106	18.7418
63	5.133	610.54	DG 34:2|DG 16:0_18:2	[M+NH4]+	C37H68O5	GL	DG	64.6059	53.2538	61.3658	46.5848	54.2944	39.9343	114.049	70.1582	81.6414
64	4.854	608.526	DG 34:3|DG 16:0_18:3	[M+NH4]+	C37H66O5	GL	DG	101.945	66.9541	97.0046	44.803	41.8258	38.2854	89.6447	77.3167	91.9949
65	4.506	606.508	DG 34:4|DG 16:1_18:3	[M+NH4]+	C37H64O5	GL	DG	2.8545	2.6563	2.98712	3.0003	3.8317	2.14037	4.74523	4.51361	6.98619
66	5.718	626.573	DG 35:1|DG 17:0_18:1	[M+NH4]+	C38H72O5	GL	DG	1.02477	1.08227	1.06412	2.23652	2.04219	1.78504	2.6684	2.16127	2.19985
67	5.391	624.558	DG 35:2|DG 17:0_18:2	[M+NH4]+	C38H70O5	GL	DG	2.92094	2.60981	2.91302	3.19679	3.16446	2.60121	5.12982	3.84048	4.69382
68	5.054	622.539	DG 35:3|DG 17:0_18:3	[M+NH4]+	C38H68O5	GL	DG	7.19718	5.31271	6.53441	5.34283	4.89744	4.16296	9.84905	6.70524	8.99217
69	4.715	620.519	DG 35:4|DG 17:1_18:3	[M+NH4]+	C38H66O5	GL	DG	2.02352	1.86224	1.99287	1.06597	1.07266	0.923252	1.44179	1.29187	1.38164
70	6.401	642.602	DG 36:0|DG 18:0_18:0	[M+NH4]+	C39H76O5	GL	DG	0.826343	0.843586	0.987092	0.710093	0.896875	0.761249	0.918145	0.839636	0.806038
71	5.962	640.588	DG 36:1|DG 18:0_18:1	[M+NH4]+	C39H74O5	GL	DG	1.65	1.53487	1.85991	2.82568	3.58787	3.18893	3.80943	3.08893	3.00013
72	5.572	638.573	DG 36:2|DG 18:1_18:1	[M+NH4]+	C39H72O5	GL	DG	14.5232	16.7371	13.7969	10.4924	14.4187	11.7531	23.0624	16.4629	14.8885
73	5.208	636.553	DG 36:3|DG 18:1_18:2	[M+NH4]+	C39H70O5	GL	DG	19.0666	18.0956	18.7849	11.1034	14.156	10.8494	21.9683	15.6778	15.1377
74	4.879	634.541	DG 36:4|DG 18:2_18:2	[M+NH4]+	C39H68O5	GL	DG	26.6902	20.9813	34.5577	9.47699	13.637	9.50453	26.0663	15.1522	14.8412
75	4.611	632.525	DG 36:5|DG 18:2_18:3	[M+NH4]+	C39H66O5	GL	DG	26.6969	21.3671	31.2495	7.6224	8.15435	5.57324	14.9425	9.93373	11.4026
76	4.354	630.508	DG 36:6|DG 18:3_18:3	[M+NH4]+	C39H64O5	GL	DG	13.4658	12.5919	11.9023	4.74514	4.59086	3.56683	11.5093	12.3357	15.1754
77	5.479	650.572	DG 37:3|DG 19:1_18:2	[M+NH4]+	C40H72O5	GL	DG	1.66787	1.56053	1.66669	1.15392	1.4725	1.16178	2.0098	1.57454	1.96921
78	5.189	648.555	DG 37:4|DG 19:1_18:3	[M+NH4]+	C40H70O5	GL	DG	1.61864	1.22768	1.32167	0.984027	1.27155	0.949737	2.12416	1.48922	2.00058
79	6.583	694.631	DG 40:2|DG 22:0_18:2	[M+NH4]+	C43H80O5	GL	DG	0.391453	0.26213	0.473943	0.171411	0.191603	0.174342	0.409637	0.268517	0.218355
80	6.495	706.632	DG 41:3|DG 23:0_18:3	[M+NH4]+	C44H80O5	GL	DG	0.481316	0.341711	0.650266	0.171779	0.182814	0.196995	0.166956	0.402282	0.168344
81	7.067	722.663	DG 42:2|DG 24:0_18:2	[M+NH4]+	C45H84O5	GL	DG	0.278842	0.197426	0.282947	0.168256	0.25557	0.132031	0.333522	0.282748	0.192861
82	6.737	720.651	DG 42:3|DG 24:0_18:3	[M+NH4]+	C45H82O5	GL	DG	0.462235	0.315925	0.55246	0.188968	0.136977	0.203789	0.244013	0.169833	0.192248
83	9.01	824.771	TG 48:0|TG 16:0_16:0_16:0	[M+NH4]+	C51H98O6	GL	TG	11.1515	11.607	9.17746	1.01291	1.14006	1.18799	0.902391	1.09886	1.11459
84	8.613	822.754	TG 48:1|TG 16:0_16:0_16:1	[M+NH4]+	C51H96O6	GL	TG	71.4719	91.4804	95.9882	17.9172	19.2079	15.287	19.7858	24.9088	25.913
85	8.216	820.739	TG 48:2|TG 16:0_16:1_16:1	[M+NH4]+	C51H94O6	GL	TG	125.787	146.693	115.507	163.144	182.389	145.377	111.386	123.239	149.533
86	7.808	818.725	TG 48:3|TG 16:1_16:1_16:1	[M+NH4]+	C51H92O6	GL	TG	69.097	60.4446	51.8522	306.846	341.619	254.017	145.193	192.163	225.143
87	7.448	816.711	TG 48:4|TG 16:1_16:1_16:2	[M+NH4]+	C51H90O6	GL	TG	6.27325	4.7863	4.27647	21.7556	23.2096	18.7922	14.1406	13.4165	13.561
88	7.107	814.694	TG 48:5|TG 16:1_16:1_16:3	[M+NH4]+	C51H88O6	GL	TG	0.355581	0.263257	0.358985	1.94684	2.14514	1.76851	1.86202	1.68476	2.02147
89	8.84	836.768	TG 49:1|TG 15:0_16:0_18:1	[M+NH4]+	C52H98O6	GL	TG	8.42982	9.94499	5.74469	0.667992	0.768109	0.579284	0.479912	0.597368	0.482016
90	8.46	834.756	TG 49:2|TG 16:0_16:1_17:1	[M+NH4]+	C52H96O6	GL	TG	9.70687	9.89823	12.6636	7.45395	6.20644	5.4358	3.07789	4.30201	3.19524
91	8.04	832.737	TG 49:3|TG 16:1_16:1_17:1	[M+NH4]+	C52H94O6	GL	TG	4.73987	4.41481	5.51493	4.0463	4.48207	3.52831	1.39619	2.05498	2.69173
92	7.705	830.724	TG 49:4|TG 16:1_16:1_17:2	[M+NH4]+	C52H92O6	GL	TG	1.17325	0.902766	0.995095	0.900714	0.893622	0.786094	0.377347	0.537609	0.572721
93	7.32	828.707	TG 49:5|TG 16:1_16:1_17:3	[M+NH4]+	C52H90O6	GL	TG	0.28219	0.159558	0.147985	0.188449	0.219056	0.222715	0.0872835	0.125729	0.15814
94	9.397	852.8	TG 50:0|TG 16:0_16:0_18:0	[M+NH4]+	C53H102O6	GL	TG	2.06622	2.83262	1.94823	0.383755	0.38742	0.569468	0.374499	0.484926	0.278961
95	9.038	850.785	TG 50:1|TG 16:0_16:0_18:1	[M+NH4]+	C53H100O6	GL	TG	190.417	234.676	192.437	6.27431	6.95001	6.25969	9.78642	11.1694	9.29876
96	8.659	848.77	TG 50:2|TG 16:0_16:1_18:1	[M+NH4]+	C53H98O6	GL	TG	422.25	522.643	516.956	83.0588	96.0132	75.3059	64.9376	85.2555	79.5782
97	8.266	846.759	TG 50:3|TG 16:1_16:1_18:1	[M+NH4]+	C53H96O6	GL	TG	475.668	510.167	490.444	221.213	258.309	197.837	112.814	138.781	144.297
98	7.909	844.744	TG 50:4|TG 16:1_16:1_18:2	[M+NH4]+	C53H94O6	GL	TG	192.774	184.007	172.783	76.0533	93.0789	68.2265	41.6005	56.5078	55.5443
99	7.539	842.725	TG 50:5|TG 16:1_16:1_18:3	[M+NH4]+	C53H92O6	GL	TG	25.7025	19.9333	19.2092	42.7828	48.967	37.7611	24.8678	33.0873	38.6857
100	7.182	840.709	TG 50:6|TG 16:1_16:2_18:3	[M+NH4]+	C53H90O6	GL	TG	1.83437	1.57031	1.3636	1.21507	1.46015	1.12939	0.633983	0.992335	0.89705
101	9.235	864.801	TG 51:1|TG 16:0_17:0_18:1	[M+NH4]+	C54H102O6	GL	TG	11.1032	11.4135	7.15157	0.303134	0.315114	0.292635	0.247247	0.290661	0.174797
102	8.875	862.784	TG 51:2|TG 16:0_17:1_18:1	[M+NH4]+	C54H100O6	GL	TG	29.9289	23.3729	21.1145	1.02745	1.26626	1.03836	1.08103	1.28484	1.00757
103	8.509	860.769	TG 51:3|TG 16:1_17:1_18:1	[M+NH4]+	C54H98O6	GL	TG	20.473	15.8902	11.9473	2.43589	2.8405	2.42089	1.90417	2.49222	2.21813
104	7.818	856.737	TG 51:5|TG 16:1_17:1_18:3	[M+NH4]+	C54H94O6	GL	TG	3.63511	3.66419	2.60812	0.64348	0.970533	0.790454	1.18212	1.16752	0.985843
105	7.484	854.724	TG 51:6|TG 15:0_18:3_18:3	[M+NH4]+	C54H92O6	GL	TG	2.32932	2.17094	1.40848	0.340015	0.445825	0.460181	0.678917	0.759517	0.621982
106	9.778	880.831	TG 52:0|TG 16:0_18:0_18:0	[M+NH4]+	C55H106O6	GL	TG	0.74735	0.889461	0.835133	0.285527	0.250319	0.293707	0.289599	0.33751	0.296492
107	9.424	878.818	TG 52:1|TG 16:0_18:0_18:1	[M+NH4]+	C55H104O6	GL	TG	28.74	31.7965	34.6789	0.738578	0.845508	0.693023	2.54746	1.71163	2.0066
108	9.071	876.804	TG 52:2|TG 16:0_18:1_18:1	[M+NH4]+	C55H102O6	GL	TG	263.097	293.226	257.569	11.9688	14.1389	11.1528	21.7357	20.1069	21.5121
109	8.705	874.79	TG 52:3|TG 16:0_18:1_18:2	[M+NH4]+	C55H100O6	GL	TG	367.351	413.229	334.08	54.3875	67.1982	52.2122	50.8861	49.4129	36.4141
110	8.362	872.773	TG 52:4|TG 16:1_18:1_18:2	[M+NH4]+	C55H98O6	GL	TG	365.326	319.236	336.931	29.7315	42.1609	36.1783	24.3744	32.2782	23.0172
111	8.007	870.757	TG 52:5|TG 16:0_18:2_18:3	[M+NH4]+	C55H96O6	GL	TG	214.592	180.709	201.711	25.8899	37.1903	33.49	30.3438	34.3674	27.5163
112	7.681	868.739	TG 52:6|TG 16:0_18:3_18:3	[M+NH4]+	C55H94O6	GL	TG	102.042	109.668	82.8322	9.36427	12.3002	15.88	12.4547	16.5725	11.9028
113	7.278	866.724	TG 52:7|TG 16:1_18:3_18:3	[M+NH4]+	C55H92O6	GL	TG	5.18593	6.16907	4.62771	1.56725	2.31139	1.94461	2.37271	2.94526	2.41967
114	9.316	890.814	TG 53:2|TG 16:0_18:1_19:1	[M+NH4]+	C56H104O6	GL	TG	28.0863	19.3307	19.4077	0.245915	0.363893	0.29877	0.587329	0.60725	0.391009
115	8.906	888.798	TG 53:3|TG 17:1_18:1_18:1	[M+NH4]+	C56H102O6	GL	TG	14.2694	14.4437	12.7403	0.765265	1.13415	1.05349	2.71838	2.93229	2.98288
116	8.549	886.786	TG 53:4|TG 17:1_18:1_18:2	[M+NH4]+	C56H100O6	GL	TG	14.8818	14.2263	12.0913	1.22277	2.13745	2.10778	4.7438	4.73218	3.17212
117	8.211	884.766	TG 53:5|TG 17:1_18:1_18:3	[M+NH4]+	C56H98O6	GL	TG	9.6518	10.9602	8.11526	1.17934	1.8272	1.94792	5.57479	4.70876	4.49931
118	7.886	882.755	TG 53:6|TG 17:1_18:2_18:3	[M+NH4]+	C56H96O6	GL	TG	10.3723	10.4799	7.67371	1.22632	2.07835	2.14019	5.29284	4.81495	3.27313
119	7.539	880.739	TG 53:7|TG 17:1_18:3_18:3	[M+NH4]+	C56H94O6	GL	TG	5.62263	6.53026	5.44788	0.73237	1.0435	1.27063	4.91677	4.11506	3.88594
120	7.166	878.725	TG 53:8|TG 18:2_17:3_18:3	[M+NH4]+	C56H92O6	GL	TG	0.99181	1.05311	0.730629	0.234	0.281942	0.424824	1.22603	1.25865	0.817611
121	6.823	876.708	TG 53:9|TG 17:3_18:3_18:3	[M+NH4]+	C56H90O6	GL	TG	0.587923	0.403243	0.23675	0.0854276	0.175078	0.227735	0.379835	0.42166	0.291013
122	9.799	906.846	TG 54:1|TG 18:0_18:0_18:1	[M+NH4]+	C57H108O6	GL	TG	2.36878	2.34261	1.70989	0.207953	0.189439	0.152032	0.349629	0.380787	0.247277
123	9.445	904.834	TG 54:2|TG 18:0_18:1_18:1	[M+NH4]+	C57H106O6	GL	TG	27.6897	22.943	26.2457	1.58963	1.44785	0.884847	1.53305	1.56128	1.69154
124	9.099	902.819	TG 54:3|TG 18:1_18:1_18:1	[M+NH4]+	C57H104O6	GL	TG	83.7833	79.3049	72.5638	11.1942	11.2326	7.16928	10.2011	9.82797	8.01027
125	8.769	900.801	TG 54:4|TG 18:1_18:1_18:2	[M+NH4]+	C57H102O6	GL	TG	96.593	81.7173	66.052	7.30799	9.66072	8.44012	13.8756	12.0587	8.65909
126	8.422	898.787	TG 54:5|TG 18:1_18:2_18:2	[M+NH4]+	C57H100O6	GL	TG	104.906	104.516	96.1926	14.6147	18.6761	17.2258	19.9728	22.5369	16.4667
127	8.063	896.772	TG 54:6|TG 18:1_18:2_18:3	[M+NH4]+	C57H98O6	GL	TG	83.7783	62.9143	66.4076	32.9507	25.3694	24.6683	29.7108	27.566	20.9193
128	7.715	894.757	TG 54:7|TG 18:2_18:2_18:3	[M+NH4]+	C57H96O6	GL	TG	110.939	78.4625	74.9783	33.0896	32.2105	28.2915	28.3268	30.0487	22.8388
129	7.37	892.74	TG 54:8|TG 18:2_18:3_18:3	[M+NH4]+	C57H94O6	GL	TG	98.4229	70.4538	64.3924	22.5134	22.6406	22.6646	28.7032	35.6976	24.6191
130	7.022	890.725	TG 54:9|TG 18:3_18:3_18:3	[M+NH4]+	C57H92O6	GL	TG	67.8692	50.4441	41.6934	15.262	19.1423	15.2295	20.5044	21.8647	21.1057
131	9.671	918.846	TG 55:2|TG 18:0_18:1_19:1	[M+NH4]+	C58H108O6	GL	TG	3.64885	2.63948	2.34224	0.110407	0.113272	0.105792	0.136799	0.121292	0.125308
132	9.348	916.832	TG 55:3|TG 18:1_18:1_19:1	[M+NH4]+	C58H106O6	GL	TG	7.23379	6.88329	8.11929	0.26938	0.321054	0.332173	1.74142	2.01428	1.48478
133	9.02	914.814	TG 55:4|TG 18:1_19:1_18:2	[M+NH4]+	C58H104O6	GL	TG	2.13167	4.14092	1.84591	0.404563	0.627275	0.625703	3.48114	3.12733	2.69255
134	8.723	912.798	TG 55:5|TG 18:1_19:1_18:3	[M+NH4]+	C58H102O6	GL	TG	6.10898	5.00084	2.92551	0.706742	1.25618	1.20079	5.06774	4.46489	3.92027
135	8.389	910.785	TG 55:6|TG 18:2_18:2_19:2	[M+NH4]+	C58H100O6	GL	TG	6.14714	4.16622	2.64218	0.871221	1.02482	1.03872	3.61776	3.18768	3.13061
136	8.059	908.769	TG 55:7|TG 19:1_18:3_18:3	[M+NH4]+	C58H98O6	GL	TG	3.5039	3.88542	2.5563	0.339498	0.297483	0.511997	2.85972	2.83019	2.52027
137	7.596	906.752	TG 55:8|TG 19:2_18:3_18:3	[M+NH4]+	C58H96O6	GL	TG	0.932831	0.734645	0.622549	0.116486	0.28396	0.209494	0.489284	0.499948	0.350332
138	9.826	932.861	TG 56:2|TG 22:0_16:1_18:1	[M+NH4]+	C59H110O6	GL	TG	2.20116	1.72932	1.3969	0.652139	0.5382	0.36677	0.404549	0.214908	0.403043
139	9.493	930.851	TG 56:3|TG 18:1_18:1_20:1	[M+NH4]+	C59H108O6	GL	TG	3.38204	3.19287	2.3913	0.334378	0.377773	0.281128	1.18732	0.555108	0.84985
140	9.187	928.833	TG 56:4|TG 18:1_20:1_18:2	[M+NH4]+	C59H106O6	GL	TG	2.95215	2.6899	1.62176	0.258285	0.437386	0.400156	1.05507	0.762386	1.08905
141	8.519	924.8	TG 56:6|TG 20:1_18:2_18:3	[M+NH4]+	C59H102O6	GL	TG	1.99433	1.97798	1.32462	0.284979	0.549362	0.549632	1.0655	0.774125	0.8007
142	8.156	922.785	TG 56:7|TG 20:1_18:3_18:3	[M+NH4]+	C59H100O6	GL	TG	1.92854	1.42595	0.983972	0.187296	0.474584	0.385909	0.531688	0.431443	0.422821
143	10.17	960.896	TG 58:2|TG 24:0_16:1_18:1	[M+NH4]+	C61H114O6	GL	TG	0.724736	0.651218	0.676744	0.547511	0.389089	0.272136	0.296918	0.141196	0.152698
144	10.916	1107.03	TG 66:1;O2|TG 16:0_16:0_18:0;O(FA 16:0)	[M+NH4]+	C69H132O8	GL	TG_EST	0.651779	0.919537	0.771606	0.305983	0.398541	0.316983	0.144276	0.210584	0.196385
145	11.188	1135.06	TG 68:1;O2|TG 16:0_16:0_18:0;O(FA 18:0)	[M+NH4]+	C71H136O8	GL	TG_EST	0.955283	1.36062	1.37029	0.331876	0.851221	0.631712	0.254828	0.190258	0.321034
146	11.444	1163.09	TG 70:1;O2|TG 18:0_18:0_18:0;O(FA 16:0)	[M+NH4]+	C73H140O8	GL	TG_EST	0.517067	0.808854	1.02272	0.469731	0.602528	0.447833	0.175607	0.0801004	0.200302
147	11.676	1191.12	TG 72:1;O2|TG 18:0_18:0_18:0;O(FA 18:0)	[M+NH4]+	C75H144O8	GL	TG_EST	0.152	0.22744	0.182025	0.23619	0.194026	0.143714	0.0568529	0.0226081	0.0595953
148	4.53	813.578	MGDG 34:2|MGDG 16:0_18:2	[M+CH3COO]-	C43H78O10	GL	MGDG	0.374632	0.324587	0.363646	3.59366	4.30197	3.87242	2.16147	2.74818	2.7075
149	4.3	811.557	MGDG 34:3|MGDG 16:0_18:3	[M+CH3COO]-	C43H76O10	GL	MGDG	1.56782	1.05536	1.35052	16.3202	15.5827	15.3029	11.4328	12.8463	14.3335
150	4.027	809.539	MGDG 34:4|MGDG 16:1_18:3	[M+CH3COO]-	C43H74O10	GL	MGDG	0.537322	0.481886	0.709323	2.29868	2.5589	1.92625	0.959354	1.1122	1.52928
151	3.596	805.508	MGDG 34:6|MGDG 16:3_18:3	[M+CH3COO]-	C43H70O10	GL	MGDG	0.0690287	0.0582519	0.0752395	0.251355	0.320373	0.268931	0.113409	0.181933	0.110391
152	4.469	825.572	MGDG 35:3|MGDG 17:0_18:3	[M+CH3COO]-	C44H78O10	GL	MGDG	0.662741	0.328885	0.350184	4.77792	4.61018	4.74214	3.24796	3.21505	3.13201
153	4.186	823.551	MGDG 35:4|MGDG 17:1_18:3	[M+CH3COO]-	C44H76O10	GL	MGDG	0.636366	0.656752	0.758816	2.78562	3.03436	3.02654	1.40101	1.55647	1.61269
154	3.732	819.527	MGDG 35:6|MGDG 17:3_18:3	[M+CH3COO]-	C44H72O10	GL	MGDG	3.39878	2.24975	3.53567	7.74779	8.99632	7.53102	2.94585	2.8243	3.94565
155	4.86	841.612	MGDG 36:2|MGDG 18:1_18:1	[M+CH3COO]-	C45H82O10	GL	MGDG	0.378398	0.287811	0.430971	2.12718	2.58433	2.33423	1.12252	1.29612	1.18308
156	4.608	839.588	MGDG 36:3|MGDG 18:0_18:3	[M+CH3COO]-	C45H80O10	GL	MGDG	0.971439	0.710984	0.998444	11.2155	10.5712	10.7075	5.96777	6.6587	7.32164
157	4.326	837.575	MGDG 36:4|MGDG 18:1_18:3	[M+CH3COO]-	C45H78O10	GL	MGDG	4.66578	4.13501	6.14443	29.7611	37.7344	32.4238	15.2623	14.3026	19.4728
158	4.093	835.553	MGDG 36:5|MGDG 18:2_18:3	[M+CH3COO]-	C45H76O10	GL	MGDG	6.09475	4.86457	6.88502	15.5284	19.9342	16.8985	7.30298	8.55927	10.2867
159	3.884	833.542	MGDG 36:6|MGDG 18:3_18:3	[M+CH3COO]-	C45H74O10	GL	MGDG	45.5646	35.2304	43.4423	89.8782	104.294	93.0377	54.736	56.1478	87.1099
160	4.829	853.607	MGDG 37:3|MGDG 19:1_18:2	[M+CH3COO]-	C46H82O10	GL	MGDG	0.144926	0.0971595	0.150546	0.61308	1.1376	0.763668	0.516999	0.624156	0.647159
161	4.577	851.588	MGDG 37:4|MGDG 19:1_18:3	[M+CH3COO]-	C46H80O10	GL	MGDG	0.763916	0.745197	0.700126	3.01548	4.04025	3.6314	3.10823	3.14048	4.04204
162	4.242	849.569	MGDG 37:5|MGDG 19:2_18:3	[M+CH3COO]-	C46H78O10	GL	MGDG	0.266651	0.237856	0.389354	1.05362	1.68505	1.17771	0.582707	0.630593	1.17558
163	4.661	865.6	MGDG 38:4|MGDG 20:1_18:3	[M+CH3COO]-	C47H82O10	GL	MGDG	0.170524	0.115831	0.101	0.479454	0.695892	0.544738	0.415532	0.457744	0.498176
164	4.409	863.586	MGDG 38:5|MGDG 20:2_18:3	[M+CH3COO]-	C47H80O10	GL	MGDG	0.194954	0.229427	0.233143	0.522733	0.57434	0.701637	0.392155	0.351167	0.467399
165	4.181	861.56	MGDG 38:6|MGDG 18:3_20:3	[M+CH3COO]-	C47H78O10	GL	MGDG	0.232226	0.089873	0.219897	0.304714	0.430048	0.358758	0.358122	0.46717	0.415805
166	4.455	936.662	DGDG 34:1|DGDG 16:0_18:1	[M+NH4]+	C49H90O15	GL	DGDG	0.325964	0.18901	0.193053	3.42003	3.73669	2.32773	0.870888	0.915434	0.917757
167	4.216	934.644	DGDG 34:2|DGDG 16:0_18:2	[M+NH4]+	C49H88O15	GL	DGDG	0.190106	0.275355	0.225442	5.02612	5.62356	3.12888	1.60039	1.55478	1.52877
168	4.021	932.626	DGDG 34:3|DGDG 16:0_18:3	[M+NH4]+	C49H86O15	GL	DGDG	1.5088	1.00853	1.41077	29.603	30.3514	19.6055	6.55697	7.53617	9.86654
169	3.74	930.606	DGDG 34:4|DGDG 16:1_18:3	[M+NH4]+	C49H84O15	GL	DGDG	0.227753	0.189708	0.326022	1.23373	1.50919	0.94142	0.542148	0.652786	0.698157
170	4.364	948.663	DGDG 35:2|DGDG 17:0_18:2	[M+NH4]+	C50H90O15	GL	DGDG	0.0852852	0.0721212	0.0703718	0.941579	1.20536	0.671303	0.42541	0.595243	0.488114
171	4.166	946.648	DGDG 35:3|DGDG 17:0_18:3	[M+NH4]+	C50H88O15	GL	DGDG	0.393545	0.349168	0.408663	6.73053	6.79443	4.42559	1.5353	2.56323	2.32628
172	4.784	964.691	DGDG 36:1|DGDG 18:0_18:1	[M+NH4]+	C51H94O15	GL	DGDG	0.0735496	0.167616	0.0969077	0.847383	0.943927	0.731786	0.305429	0.399959	0.465488
173	4.506	962.675	DGDG 36:2|DGDG 18:0_18:2	[M+NH4]+	C51H92O15	GL	DGDG	0.180896	0.149208	0.177259	2.3485	2.5627	1.69797	0.688448	0.714893	0.753761
174	4.304	960.66	DGDG 36:3|DGDG 18:0_18:3	[M+NH4]+	C51H90O15	GL	DGDG	1.0666	0.939625	1.27239	20.4152	19.0519	12.0351	3.4578	4.32975	5.21131
175	4.051	958.643	DGDG 36:4|DGDG 18:1_18:3	[M+NH4]+	C51H88O15	GL	DGDG	2.14519	1.79955	2.4826	14.3839	16.1678	10.2292	6.43523	6.78413	8.49923
176	3.821	956.63	DGDG 36:5|DGDG 18:2_18:3	[M+NH4]+	C51H86O15	GL	DGDG	1.82308	1.28875	1.49339	5.16322	5.78847	4.08383	3.13542	4.009	4.34914
177	3.612	954.613	DGDG 36:6|DGDG 18:3_18:3	[M+NH4]+	C51H84O15	GL	DGDG	12.3557	8.71542	8.06552	35.024	38.8823	28.4712	20.3428	26.8003	31.2416
178	4.257	972.661	DGDG 37:4|DGDG 19:1_18:3	[M+NH4]+	C52H90O15	GL	DGDG	0.326666	0.324556	0.317108	2.32681	2.37284	1.46035	1.27623	1.70254	1.98018
179	3.56	838.569	SQDG 34:1|SQDG 16:0_18:1	[M+NH4]+	C43H80O12S	GL	SQDG	0.32068	0.24397	0.356427	2.15992	2.69495	1.95607	1.34919	1.94767	1.35582
180	3.331	836.551	SQDG 34:2|SQDG 16:0_18:2	[M+NH4]+	C43H78O12S	GL	SQDG	0.227542	0.221241	0.293428	3.19754	5.29719	2.94495	2.3976	3.49701	2.25898
181	3.277	848.556	SQDG 35:3|SQDG 17:0_18:3	[M+NH4]+	C44H78O12S	GL	SQDG	0.171278	0.114823	0.195735	1.08234	1.30295	1.23793	0.844429	1.33721	1.00165
182	3.407	862.572	SQDG 36:3|SQDG 18:0_18:3	[M+NH4]+	C45H80O12S	GL	SQDG	0.24705	0.366718	0.410198	2.43499	2.84181	2.32965	1.277	2.65224	2.16898
183	3.169	860.556	SQDG 36:4|SQDG 18:1_18:3	[M+NH4]+	C45H78O12S	GL	SQDG	0.301321	0.276176	0.380093	1.6937	1.91201	1.43593	1.6786	2.24213	1.74298
184	2.989	858.533	SQDG 36:5|SQDG 18:2_18:3	[M+NH4]+	C45H76O12S	GL	SQDG	0.119373	0.0807993	0.123076	0.787478	0.786058	0.59607	0.71998	0.964941	0.701849
185	2.776	856.523	SQDG 36:6|SQDG 18:3_18:3	[M+NH4]+	C45H74O12S	GL	SQDG	0.126193	0.092263	0.156639	0.553228	0.603606	0.468595	0.511593	1.03939	0.632661
186	3.803	661.479	PMeOH 32:0|PMeOH 16:0_16:0	[M-H]-	C36H71O8P	GP	PMeOH	0.288631	0.222125	0.164887	5.37231	5.07908	5.20801	2.76458	4.31001	2.66696
187	3.565	659.457	PMeOH 32:1|PMeOH 16:0_16:1	[M-H]-	C36H69O8P	GP	PMeOH	0.220224	0.189132	0.162859	0.606541	0.705323	0.721088	0.806844	1.08572	0.689569
188	4.057	689.504	PMeOH 34:0|PMeOH 16:0_18:0	[M-H]-	C38H75O8P	GP	PMeOH	0.0544748	0.0472668	0.0409003	0.834489	0.858022	0.74945	0.630058	0.574779	0.386667
189	3.838	687.493	PMeOH 34:1|PMeOH 16:0_18:1	[M-H]-	C38H73O8P	GP	PMeOH	0.868938	1.10013	1.23754	5.08326	5.83187	4.81145	12.0682	7.01788	13.0404
190	3.627	685.481	PMeOH 34:2|PMeOH 16:0_18:2	[M-H]-	C38H71O8P	GP	PMeOH	2.45656	2.46421	2.44342	6.75532	7.50115	6.44733	12.6299	14.6544	18.3001
191	3.428	683.462	PMeOH 34:3|PMeOH 16:0_18:3	[M-H]-	C38H69O8P	GP	PMeOH	1.77887	1.42282	1.81812	4.38027	4.45915	4.69006	11.1441	7.00904	5.89823
192	3.463	709.486	PMeOH 36:4|PMeOH 18:2_18:2	[M-H]-	C40H71O8P	GP	PMeOH	0.846706	0.727161	0.620702	1.72841	1.8364	1.70611	3.81873	3.51193	3.37928
193	3.26	707.467	PMeOH 36:5|PMeOH 18:2_18:3	[M-H]-	C40H69O8P	GP	PMeOH	0.41218	0.422198	0.548213	1.25259	1.19128	1.01285	1.52167	1.39224	1.41271
194	3.073	705.445	PMeOH 36:6|PMeOH 18:3_18:3	[M-H]-	C40H67O8P	GP	PMeOH	0.198667	0.114732	0.136832	0.335889	0.326063	0.451187	0.591534	0.475843	0.800331
195	3.534	735.508	PMeOH 38:5|PMeOH 20:2_18:3	[M-H]-	C42H73O8P	GP	PMeOH	0.107852	0.10356	0.0983143	0.587951	0.792321	0.417305	1.19174	1.10875	0.867314
196	5.862	760.584	PC 34:1|PC 16:0_18:1	[M+H]+	C42H82NO8P	GP	PC	0.18081	0.133909	0.191042	0.187148	0.168997	0.193348	0.346941	0.16279	0.241863
197	5.424	758.565	PC 34:2|PC 16:0_18:2	[M+H]+	C42H80NO8P	GP	PC	0.575053	0.726848	0.84654	0.424535	0.648296	0.566006	0.743763	0.559855	0.583602
198	4.958	756.551	PC 34:3|PC 16:0_18:3	[M+H]+	C42H78NO8P	GP	PC	0.622174	0.669453	0.802953	0.393153	0.479865	0.402993	0.520113	0.27695	0.295803
199	6.027	786.6	PC 36:2|PC 18:1_18:1	[M+H]+	C44H84NO8P	GP	PC	0.133193	0.12522	0.147701	0.113726	0.136676	0.159922	0.233785	0.139338	0.226583
200	5.434	784.586	PC 36:3|PC 18:1_18:2	[M+H]+	C44H82NO8P	GP	PC	0.376775	0.340419	0.490814	0.345589	0.381392	0.302508	0.43058	0.367268	0.235927
201	4.889	782.569	PC 36:4|PC 18:2_18:2	[M+H]+	C44H80NO8P	GP	PC	0.289396	0.392889	0.463893	0.184778	0.294186	0.275765	0.938354	0.433324	0.648715
202	2.137	496.337	LPC 16:0	[M+H]+	C24H50NO7P	GP	LPC	0.210374	0.223748	0.217983	0.139244	0.118282	0.108309	0.19389	0.172721	0.144086
203	2.079	522.356	LPC 18:1	[M+H]+	C26H52NO7P	GP	LPC	0.608873	0.782464	0.694984	0.329081	0.400701	0.338542	0.334625	0.225449	0.190855
204	1.621	520.337	LPC 18:2	[M+H]+	C26H50NO7P	GP	LPC	0.993334	1.24522	1.35129	0.412469	0.491364	0.401128	0.678806	0.471807	0.553253
205	1.306	518.322	LPC 18:3	[M+H]+	C26H48NO7P	GP	LPC	0.812255	0.932464	0.958466	0.246658	0.268547	0.25385	0.201606	0.126877	0.181735
206	4.116	716.527	PE 34:1|PE 16:0_18:1	[M-H]-	C39H76NO8P	GP	PE	0.359472	0.329123	0.339925	0.285436	0.409153	0.400779	1.18704	0.794923	0.669385
207	4.535	714.507	PE 34:2|PE 16:0_18:2	[M-H]-	C39H74NO8P	GP	PE	0.36019	0.368425	0.34406	0.165095	0.218634	0.220621	0.457288	0.404566	0.531054
208	4.561	740.52	PE 36:3|PE 18:1_18:2	[M-H]-	C41H76NO8P	GP	PE	0.158836	0.10378	0.194045	0.139649	0.134195	0.129471	0.341994	0.176106	0.251994
209	4.027	736.482	PE 36:5|PE 18:2_18:3	[M-H]-	C41H72NO8P	GP	PE	0.160047	0.145646	0.193484	0.082772	0.148792	0.139128	0.299412	0.231006	0.286566
210	3.803	734.481	PE 36:6|PE 18:3_18:3	[M-H]-	C41H70NO8P	GP	PE	0.0835255	0.0757558	0.12067	0.0656264	0.0874069	0.17535	0.3651	0.163863	0.259745
211	3.627	721.5	PG 32:0|PG 16:0_16:0	[M-H]-	C38H75O10P	GP	PG	0.198417	0.175607	0.313368	1.32902	2.18919	1.19953	0.173412	0.268974	0.414711
212	3.557	719.486	PG 32:1|PG 16:0_16:1	[M-H]-	C38H73O10P	GP	PG	0.107632	0.120832	0.261463	0.382331	0.513045	0.28185	0.102835	0.159944	0.1217
213	3.915	749.542	PG 34:0|PG 16:0_18:0	[M-H]-	C40H79O10P	GP	PG	0.215908	0.411492	0.370884	0.599351	0.704563	0.416727	0.141954	0.240848	0.263325
214	3.704	747.512	PG 34:1|PG 16:0_18:1	[M-H]-	C40H77O10P	GP	PG	0.170703	0.221527	0.426605	0.557863	1.10181	0.504418	0.213012	0.322042	0.33009
215	3.503	745.506	PG 34:2|PG 16:0_18:2	[M-H]-	C40H75O10P	GP	PG	0.0890785	0.104851	0.156405	0.322675	0.531696	0.263103	0.104862	0.129609	0.171122
216	4.326	777.554	PG 36:0|PG 18:0_18:0	[M-H]-	C42H83O10P	GP	PG	1.05834	1.12905	1.87543	4.68873	4.46933	3.95838	1.47252	0.916965	1.55447
217	3.852	769.499	PG 36:4|PG 18:1_18:3	[M-H]-	C42H75O10P	GP	PG	0.0624198	0.0885344	0.110178	0.254781	0.34972	0.24481	0.159785	0.105605	0.159636
218	3.632	767.478	PG 36:5|PG 18:2_18:3	[M-H]-	C42H73O10P	GP	PG	0.0932665	0.138736	0.169636	0.173466	0.131124	0.098191	0.464657	0.161975	0.16902
219	3.446	765.471	PG 36:6|PG 18:3_18:3	[M-H]-	C42H71O10P	GP	PG	0.0952099	0.122684	0.176786	0.247379	0.14811	0.126065	0.13759	0.136065	0.242238
220	7.394	1062.85	HBMP 54:0|HBMP 18:0_18:0_18:0	[M+NH4]+	C60H117O11P	GP	HBMP	0.366994	0.375059	0.337498	1.47859	1.6933	1.52558	1.99898	2.50252	2.0527
221	7.042	1060.84	HBMP 54:1|HBMP 18:0_18:0_18:1	[M+NH4]+	C60H115O11P	GP	HBMP	0.148717	0.120975	0.10576	1.36871	1.99031	1.89997	3.12881	3.82629	3.0558
222	6.732	1058.82	HBMP 54:2|HBMP 18:0_18:0_18:2	[M+NH4]+	C60H113O11P	GP	HBMP	0.30656	0.174369	0.161879	3.76799	5.84112	5.17757	12.0323	15.4235	11.8607
223	6.38	1056.81	HBMP 54:3|HBMP 18:1_18:1_18:1	[M+NH4]+	C60H111O11P	GP	HBMP	0.722431	0.373628	0.359505	6.37339	9.28279	8.89679	28.7959	40.4532	29.7842
224	3.393	852.554	PI 34:2	[M+NH4]+	C43H79O13P	GP	PI	11.1283	10.5849	14.7827	11.7231	22.5513	19.3798	31.0552	13.9688	10.8942
225	3.189	850.545	PI 34:3	[M+NH4]+	C43H77O13P	GP	PI	21.4766	22.2823	20.9051	21.4888	38.6147	29.8203	13.8605	18.306	13.9518
226	3.207	876.552	PI 36:4	[M+NH4]+	C45H79O13P	GP	PI	0.987425	1.10553	1.37845	1.45033	2.79096	3.10663	0.769122	0.864937	1.01496
227	3.936	647.457	PA 32:0|PA 16:0_16:0	[M-H]-	C35H69O8P	GP	PA	0.633412	0.428781	0.28943	1.2176	1.7836	2.34025	3.33994	3.61095	3.24369
228	3.886	655.422	PA 33:3|PA 15:0_18:3	[M-H]-	C36H65O8P	GP	PA	4.96283	6.31297	4.53081	6.0614	6.65383	4.78234	2.62238	10.5621	8.232
229	3.951	673.478	PA 34:1|PA 16:0_18:1	[M-H]-	C37H71O8P	GP	PA	1.96351	1.7794	1.57754	2.24083	4.69982	5.29294	7.70972	6.49379	5.90344
230	3.757	671.466	PA 34:2|PA 16:0_18:2	[M-H]-	C37H69O8P	GP	PA	7.64431	5.44434	4.13776	6.27427	9.36715	11.4602	28.9573	21.9636	18.6543
231	3.575	669.449	PA 34:3|PA 16:0_18:3	[M-H]-	C37H67O8P	GP	PA	8.61643	4.80391	3.22715	6.20368	8.44961	11.6487	25.1826	22.3714	14.6152
232	3.777	697.478	PA 36:3|PA 18:1_18:2	[M-H]-	C39H71O8P	GP	PA	2.23533	2.18839	1.81639	2.24788	3.4501	4.50368	7.5596	6.54785	5.53584
233	3.58	695.458	PA 36:4|PA 18:2_18:2	[M-H]-	C39H69O8P	GP	PA	2.6921	1.70447	1.89285	2.71054	4.0761	4.97617	15.6155	6.6398	5.18719
234	3.373	693.449	PA 36:5|PA 18:2_18:3	[M-H]-	C39H67O8P	GP	PA	1.00548	0.544885	0.396914	0.715156	1.11474	1.47767	3.00276	2.04573	1.59472
235	3.156	691.436	PA 36:6|PA 18:3_18:3	[M-H]-	C39H65O8P	GP	PA	0.29978	0.238129	0.208104	0.292889	0.327099	0.446101	0.327845	0.673192	0.464485
236	4.052	536.469	Cer 33:2;3O|Cer 15:1;3O/18:1	[M-H]-	C33H63NO4	SP	Cer/Cer_NP	0.302975	0.202668	0.24935	0.227129	0.197506	0.246033	0.740683	0.594985	0.728423
237	5.725	638.603	Cer 40:0;3O	[M-H]-	C40H81NO4	SP	Cer/Cer_NP	0.769533	0.703981	0.714148	0.943847	0.899957	0.759756	1.59549	1.67438	1.59519
238	5.964	652.618	Cer 41:0;3O|Cer 18:0;3O/23:0	[M-H]-	C41H83NO4	SP	Cer/Cer_NP	1.18809	1.0935	0.981712	1.77298	1.61034	1.48304	2.24669	3.03262	2.35577
239	5.74	650.612	Cer 41:1;3O|Cer 18:1;3O/23:0	[M-H]-	C41H81NO4	SP	Cer/Cer_NP	1.43034	1.24444	0.795461	1.07152	0.935879	0.892175	1.2613	1.18829	1.1646
240	6.207	666.643	Cer 42:0;3O|Cer 18:0;3O/24:0	[M-H]-	C42H85NO4	SP	Cer/Cer_NP	1.35544	1.29451	1.00388	2.62022	2.49612	2.33579	2.97596	4.1914	3.27777
241	5.979	664.619	Cer 42:1;3O|Cer 18:1;3O/24:0	[M-H]-	C42H83NO4	SP	Cer/Cer_NP	1.5489	1.34207	0.82614	1.70626	1.41549	1.49478	2.01339	2.11017	1.99553
242	6.458	680.672	Cer 43:0;3O	[M-H]-	C43H87NO4	SP	Cer/Cer_NP	0.555124	0.429893	0.386762	1.07268	0.944459	0.993503	1.17134	1.68704	1.25991
243	6.228	678.657	Cer 43:1;3O|Cer 19:1;3O/24:0	[M-H]-	C43H85NO4	SP	Cer/Cer_NP	0.375024	0.309416	0.200792	0.557026	0.422262	0.465985	0.667915	0.417952	0.560297
244	6.714	694.663	Cer 44:0;3O	[M-H]-	C44H89NO4	SP	Cer/Cer_NP	0.221445	0.208721	0.159721	0.506055	0.44981	0.512659	0.521879	0.760783	0.529907
245	4.247	570.508	Cer 34:0;4O|Cer 18:0;3O/16:0;(2OH)	[M-H]-	C34H69NO5	SP	Cer/Cer_AP	0.468673	0.362118	0.283418	0.0852401	0.105961	0.0863446	0.281867	0.199089	0.18764
246	5.045	638.569	Cer 39:1;4O|Cer 18:1;3O/21:0;(2OH)	[M-H]-	C39H77NO5	SP	Cer/Cer_AP	1.0652	0.592453	0.636175	0.236214	0.303941	0.285725	0.544635	0.373295	0.387001
247	5.485	654.597	Cer 40:0;4O|Cer 18:0;3O/22:0;(2OH)	[M-H]-	C40H81NO5	SP	Cer/Cer_AP	3.62787	2.25368	2.54991	1.96354	2.0564	1.86255	2.89319	3.00774	2.66952
248	5.266	652.588	Cer 40:1;4O|Cer 18:1;3O/22:0;(2OH)	[M-H]-	C40H79NO5	SP	Cer/Cer_AP	8.04598	4.68953	5.2615	2.70784	2.58942	2.34789	5.04395	3.84398	3.81474
249	5.715	668.618	Cer 41:0;4O|Cer 18:0;3O/23:0;(2OH)	[M-H]-	C41H83NO5	SP	Cer/Cer_AP	5.69515	3.74364	4.28659	3.27765	3.83532	3.09321	5.41798	5.23979	4.54497
250	5.498	666.599	Cer 41:1;4O|Cer 18:1;3O/23:0;(2OH)	[M-H]-	C41H81NO5	SP	Cer/Cer_AP	8.18459	7.28836	7.60499	4.76789	4.47583	4.9015	6.18418	5.46263	5.52191
251	5.959	682.63	Cer 42:0;4O|Cer 18:0;3O/24:0;(2OH)	[M-H]-	C42H85NO5	SP	Cer/Cer_AP	4.60463	5.29148	5.20933	7.03957	8.08874	6.24477	9.65929	12.7493	10.2194
252	5.73	680.618	Cer 42:1;4O|Cer 18:1;3O/24:0;(2OH)	[M-H]-	C42H83NO5	SP	Cer/Cer_AP	17.115	10.9573	11.3915	9.62717	8.68094	9.07141	13.7207	11.0557	11.5792
253	6.191	696.653	Cer 43:0;4O|Cer 19:0;3O/24:0;(2OH)	[M-H]-	C43H87NO5	SP	Cer/Cer_AP	1.44911	1.47224	0.876286	2.43004	2.41044	2.2718	3.92131	4.5045	3.47993
254	5.974	694.632	Cer 43:1;4O|Cer 18:1;3O/25:0;(2OH)	[M-H]-	C43H85NO5	SP	Cer/Cer_AP	2.45921	2.30688	1.95577	2.28938	1.97451	2.33233	3.45686	3.27184	3.30164
255	6.442	710.662	Cer 44:0;4O|Cer 18:0;3O/26:0;(2OH)	[M-H]-	C44H89NO5	SP	Cer/Cer_AP	0.914004	0.651614	0.692189	1.11612	1.175	1.0674	1.91413	2.24182	1.76591
256	6.223	708.647	Cer 44:1;4O|Cer 18:1;3O/26:0;(2OH)	[M-H]-	C44H87NO5	SP	Cer/Cer_AP	1.06624	0.780652	0.611972	1.03812	0.900831	1.07652	1.97211	1.82247	1.66146
257	4.227	550.488	Cer 34:2;3O|Cer 18:2;2O/16:0;(2OH)	[M-H]-	C34H65NO4	SP	Cer/Cer_AS	18.1462	12.724	16.9677	14.6977	12.1035	14.6602	63.7004	43.6162	51.9498
258	3.947	548.467	Cer 34:3;3O|Cer 18:3;2O/16:0;(2OH)	[M-H]-	C34H63NO4	SP	Cer/Cer_AS	0.861121	0.589408	0.644713	0.681284	0.606587	0.650056	1.90192	1.76956	2.15463
259	5.425	634.582	Cer 40:2;3O|Cer 18:2;2O/22:0;(2OH)	[M-H]-	C40H77NO4	SP	Cer/Cer_AS	0.700198	0.602752	0.714214	1.01212	0.756442	0.759764	1.65997	1.49097	1.49364
260	5.899	662.608	Cer 42:2;3O|Cer 18:2;2O/24:0;(2OH)	[M-H]-	C42H81NO4	SP	Cer/Cer_AS	1.62292	1.43633	1.21113	2.66588	1.97265	2.1237	4.74286	3.93627	4.30359
261	4.216	552.499	Cer 34:2;3O|Cer 18:2;2O/16:0;O	[M+H]+	C34H65NO4	SP	Cer/Cer_HS	2.16953	1.3197	1.81203	2.70739	2.32309	2.32687	9.17495	7.69881	9.23584
262	3.941	550.48	Cer 34:3;3O|Cer 18:3;2O/16:0;O	[M+H]+	C34H63NO4	SP	Cer/Cer_HS	0.363184	0.178573	0.212401	0.315355	0.313996	0.452292	0.870374	0.713077	0.880675
263	5.988	666.637	Cer 42:1;3O|Cer 19:0;2O/23:1;O	[M+H]+	C42H83NO4	SP	Cer/Cer_HDS	1.16556	0.872771	1.14827	1.46349	1.77119	1.98501	2.03098	2.1513	1.67764
264	5.952	706.633	Cer 44:3;4O|Cer 18:2;2O/26:1;2O	[M+H]+	C44H83NO5	SP	Cer/Cer_EOS	0.8343	0.49766	0.689587	0.626346	1.11037	0.894984	0.714966	0.918133	0.691445
265	5.723	704.612	Cer 44:4;4O|Cer 18:3;2O/26:1;2O	[M+H]+	C44H81NO5	SP	Cer/Cer_EOS	1.49635	0.855878	1.13208	0.633953	1.11073	1.09276	0.735334	0.776646	0.653048
266	4.062	696.53	HexCer 34:2;2O	[M-H]-	C40H75NO8	SP	HexCer/HexCer_NS	0.731038	0.797428	0.884155	0.283881	0.461908	0.308142	0.372644	0.346563	0.356465
267	4.661	800.617	HexCer 39:1;4O	[M-H]-	C45H87NO10	SP	HexCer/HexCer_AP	0.351102	0.23323	0.355092	0.401951	0.480322	0.456603	0.404566	0.530433	0.494155
268	4.86	814.643	HexCer 40:1;4O|HexCer 18:1;3O/22:0;(2OH)	[M-H]-	C46H89NO10	SP	HexCer/HexCer_AP	6.87231	5.78779	7.52261	5.98552	7.64288	7.15478	7.68512	5.88199	6.0835
269	5.059	828.645	HexCer 41:1;4O|HexCer 18:1;3O/23:0;(2OH)	[M-H]-	C47H91NO10	SP	HexCer/HexCer_AP	7.84766	7.47362	9.59062	5.95738	7.35402	6.76064	5.65091	6.93337	7.20398
270	5.277	842.672	HexCer 42:1;4O|HexCer 18:1;3O/24:0;(2OH)	[M-H]-	C48H93NO10	SP	HexCer/HexCer_AP	15.0072	15.4225	13.4932	20.779	21.9556	19.1192	18.7659	17.0006	18.3814
271	5.498	856.687	HexCer 43:1;4O|HexCer 18:1;3O/25:0;(2OH)	[M-H]-	C49H95NO10	SP	HexCer/HexCer_AP	1.76327	1.72594	2.0539	2.8687	3.31487	2.98957	2.42177	2.57265	2.93318
272	5.729	870.707	HexCer 44:1;4O|HexCer 18:1;3O/26:0;(2OH)	[M-H]-	C50H97NO10	SP	HexCer/HexCer_AP	0.47246	0.533505	0.515747	1.03299	1.08897	1.02278	1.60103	1.52744	1.58235
273	4.072	716.569	HexCer 34:1;3O|HexCer 18:1;2O/16:0;O	[M+H]+	C40H77NO9	SP	HexCer/HexCer_HS	1.87441	1.77237	1.76869	3.13131	3.39688	2.59199	2.97898	3.09327	2.9685
274	3.932	714.549	HexCer 34:2;3O|HexCer 18:2;2O/16:0;O	[M+H]+	C40H75NO9	SP	HexCer/HexCer_HS	24.0395	21.9074	22.9886	43.9779	42.8469	30.1288	36.2613	36.6625	37.7877
275	3.667	712.524	HexCer 34:3;3O|HexCer 18:3;2O/16:0;O	[M+H]+	C40H73NO9	SP	HexCer/HexCer_HS	2.09894	1.93829	2.22757	2.39883	2.48597	2.06243	2.49901	2.89341	2.72163
276	4.067	728.564	HexCer 35:2;3O|HexCer 19:2;2O/16:0;O	[M+H]+	C41H77NO9	SP	HexCer/HexCer_HS	1.86837	1.48961	1.56796	3.55491	3.7187	2.47063	3.64473	4.30397	4.06974
277	4.267	742.577	HexCer 36:2;3O|HexCer 18:2;2O/18:0;O	[M+H]+	C42H79NO9	SP	HexCer/HexCer_HS	0.313446	0.25536	0.227113	0.77803	0.882745	0.498917	0.75631	0.692411	0.63351
278	4.995	798.642	HexCer 40:2;3O|HexCer 18:2;2O/22:0;O	[M+H]+	C46H87NO9	SP	HexCer/HexCer_HS	1.3049	1.48728	1.55283	2.5949	2.5871	2.17595	2.04702	2.39148	1.80465
279	5.194	812.661	HexCer 41:2;3O	[M+H]+	C47H89NO9	SP	HexCer/HexCer_HS	0.66286	0.75239	0.673567	1.33708	1.40762	1.46127	0.98142	1.08651	0.906051
280	5.438	826.683	HexCer 42:2;3O|HexCer 18:2;2O/24:0;O	[M+H]+	C48H91NO9	SP	HexCer/HexCer_HS	3.17997	4.00375	4.39342	7.97447	8.20994	5.16961	4.84818	4.56429	4.96238
281	5.878	854.696	HexCer 44:2;3O|HexCer 18:2;2O/26:0;O	[M+H]+	C50H95NO9	SP	HexCer/HexCer_HS	3.23222	2.69324	2.02762	5.83684	9.23158	7.2662	17.0273	19.1597	16.4407
282	6.384	859.66	ASG 28:1;O;Hex;FA 16:0	[M+CH3COO]-	C50H88O7	ST	ASG/AHexCAS	2.8405	2.57071	2.4163	3.56763	3.78665	3.78259	14.9403	11.563	10.1162
283	6.423	885.675	ASG 28:1;O;Hex;FA 18:1	[M+CH3COO]-	C52H90O7	ST	ASG/AHexCAS	1.76222	2.109	1.65685	1.54761	2.52603	1.96029	5.41675	4.08859	4.05931
284	6.066	883.663	ASG 28:1;O;Hex;FA 18:2	[M+CH3COO]-	C52H88O7	ST	ASG/AHexCAS	0.663553	0.654923	0.525427	0.761125	1.34473	1.10114	3.30746	2.31356	2.83867
285	5.74	881.643	ASG 28:1;O;Hex;FA 18:3	[M+CH3COO]-	C52H86O7	ST	ASG/AHexCAS	1.70841	1.39376	1.32439	2.1108	2.37912	2.75096	8.59919	9.90425	9.15326
286	6.561	873.686	ASG 29:1;O;Hex;FA 16:0	[M+CH3COO]-	C51H90O7	ST	ASG/AHexSIS	32.2971	33.9925	29.6869	38.0699	39.6647	42.2195	83.2311	101.231	98.0462
287	6.797	887.697	ASG 29:1;O;Hex;FA 17:0	[M+CH3COO]-	C52H92O7	ST	ASG/AHexSIS	0.814025	0.877607	0.804947	3.13061	3.52531	3.96127	7.87932	9.52435	7.65883
288	7.023	901.712	ASG 29:1;O;Hex;FA 18:0	[M+CH3COO]-	C53H94O7	ST	ASG/AHexSIS	2.14198	1.96465	1.51717	5.25249	6.68168	6.67099	12.1049	14.2265	11.401
289	6.595	899.7	ASG 29:1;O;Hex;FA 18:1	[M+CH3COO]-	C53H92O7	ST	ASG/AHexSIS	5.75899	7.16422	5.50764	9.1779	10.3072	9.78288	19.2371	22.3262	21.2738
290	6.243	897.686	ASG 29:1;O;Hex;FA 18:2	[M+CH3COO]-	C53H90O7	ST	ASG/AHexSIS	8.96033	8.61508	7.58189	9.3943	10.5235	10.9648	22.2402	20.3844	19.6344
291	5.909	895.669	ASG 29:1;O;Hex;FA 18:3	[M+CH3COO]-	C53H88O7	ST	ASG/AHexSIS	20.1072	15.8894	14.0089	25.9524	28.5626	31.3436	94.4095	113.5	117.326
292	7.268	915.735	ASG 29:1;O;Hex;FA 19:0	[M+CH3COO]-	C54H96O7	ST	ASG/AHexSIS	0.186492	0.150041	0.13628	0.196052	0.300337	0.245975	0.559576	0.598786	0.480761
293	6.931	913.711	ASG 29:1;O;Hex;FA 19:1	[M+CH3COO]-	C54H94O7	ST	ASG/AHexSIS	0.571966	0.506951	0.471414	1.4968	1.7405	1.87277	5.03271	5.75953	5.53932
294	7.509	929.745	ASG 29:1;O;Hex;FA 20:0	[M+CH3COO]-	C55H98O7	ST	ASG/AHexSIS	0.227641	0.193062	0.407822	0.197309	0.302264	0.268395	0.507877	0.835061	0.650064
295	7.049	927.726	ASG 29:1;O;Hex;FA 20:1	[M+CH3COO]-	C55H96O7	ST	ASG/AHexSIS	0.167422	0.141657	0.110366	0.331294	0.429872	0.384888	0.716588	0.998441	0.752391
296	7.977	957.772	ASG 29:1;O;Hex;FA 22:0	[M+CH3COO]-	C57H102O7	ST	ASG/AHexSIS	0.279235	0.140502	0.18316	0.225384	0.190674	0.176014	0.906257	0.656022	0.565148
297	8.212	971.793	ASG 29:1;O;Hex;FA 23:0	[M+CH3COO]-	C58H104O7	ST	ASG/AHexSIS	0.195884	0.206228	0.233334	0.225938	0.267111	0.284096	0.716404	0.70349	0.605427
298	8.428	985.801	ASG 29:1;O;Hex;FA 24:0	[M+CH3COO]-	C59H106O7	ST	ASG/AHexSIS	0.182078	0.224913	0.172917	0.243198	0.24867	0.282691	0.726427	0.639549	0.644702
299	6.413	871.663	ASG 29:2;O;Hex;FA 16:0	[M+CH3COO]-	C51H88O7	ST	ASG/AHexSTS	2.2425	2.21239	1.84916	2.25888	2.6081	2.24257	9.12749	8.0003	8.45138
300	5.773	893.65	ASG 29:2;O;Hex;FA 18:3	[M+CH3COO]-	C53H86O7	ST	ASG/AHexSTS	1.93246	1.38052	1.11255	1.96602	2.07797	2.13854	6.34261	7.03417	7.37312
301	6.776	911.693	ASG 29:2;O;Hex;FA 19:1	[M+CH3COO]-	C54H92O7	ST	ASG/AHexSTS	0.100212	0.1049		0.128144	0.112366	0.117972	0.494757	0.488641	0.67912
302	3.513	621.436	SG 28:1;O;Hex	[M+CH3COO]-	C34H58O6	ST	SG/SHex	15.3841	14.6803	16.5464	5.64983	5.90882	5.93319	6.18741	4.60704	5.79883
303	3.671	635.457	SG 29:1;O;Hex	[M+CH3COO]-	C35H60O6	ST	SG/SHex	127.89	143.452	148.466	75.0846	76.6653	74.3753	64.0809	60.1165	76.6998
304	3.386	633.439	SG 29:2;O;Hex	[M+CH3COO]-	C35H58O6	ST	SG/SHex	9.92127	10.1623	10.2977	3.80215	4.1977	3.94109	7.49306	5.46569	7.39985
305	9.18	682.647	SE 28:1/18:1	[M+NH4]+	C46H80O2	ST	SE/CASE	0.24714	0.256392	0.239148	0.273828	0.388399	0.363802	0.34009	0.425388	0.424187
306	8.783	680.631	SE 28:1/18:2	[M+NH4]+	C46H78O2	ST	SE/CASE	0.930279	0.76163	0.563585	1.59581	1.75079	1.43533	1.45118	1.59063	2.04149
307	8.412	678.619	SE 28:1/18:3	[M+NH4]+	C46H76O2	ST	SE/CASE	3.9251	3.40188	3.28676	3.43806	3.02598	3.22211	2.83234	3.62337	4.22933
308	7.95	676.6	SE 28:2/18:3	[M+NH4]+	C46H74O2	ST	SE/BRSE	1.23411	0.863747	0.790397	0.488461	0.471037	0.462207	0.568904	0.692316	0.675966
309	8.922	698.678	SE 29:1/18:0	[M+NH4]+	C47H84O2	ST	SE/SISE	0.0369425	0.0336948	0.0282891	0.181851	0.175567	0.154984	0.11138	0.267268	0.171038
310	9.375	696.663	SE 29:1/18:1	[M+NH4]+	C47H82O2	ST	SE/SISE	0.753294	0.795313	0.921734	0.92169	1.03696	0.871786	0.603951	0.803962	0.816961
311	8.964	694.647	SE 29:1/18:2	[M+NH4]+	C47H80O2	ST	SE/SISE	6.14782	5.66394	4.27378	14.9979	14.6759	12.5934	11.6073	14.8437	18.0516
312	8.569	692.633	SE 29:1/18:3	[M+NH4]+	C47H78O2	ST	SE/SISE	25.8152	24.8032	21.3241	26.4234	22.8563	24.232	18.5408	28.7126	31.0499
313	5.978	724.691	SE 29:1/20:1	[M+NH4]+	C49H86O2	ST	SE/SISE	0.503898	0.432683	0.268562	0.62091	0.569752	0.635383	0.95432	0.825749	0.733778
314	8.155	690.617	SE 29:2/18:3	[M+NH4]+	C47H76O2	ST	SE/STSE	5.76048	6.47771	6.04081	2.4392	2.27583	2.21875	2.13813	2.63813	2.49385
315	8.723	710.679	SE 29:2/19:0	[M+NH4]+	C48H84O2	ST	SE/STSE	0.437654	0.23213	0.164557	0.715597	0.702959	0.611374	0.553724	0.710162	0.71056

## Sheet: Table S2
Table S2. Results of k-means cluster analysis
Lipids	Cluster	Content (μg/g)
		RHJ (Z. bungeanum)			GHJ (Z. schinifolium)			TJ (Z. armatum)
		1	2	3	1	2	3	1	2	3
FA 24:1	1	0.67	0.68	0.59	0.68	0.69	0.62	0.34	0.7	0.32
HexCer 40:1;4O|HexCer 18:1;3O/22:0;(2OH)	1	6.87	5.79	7.52	5.99	7.64	7.15	7.69	5.88	6.08
PG 34:0|PG 16:0_18:0	1	0.22	0.41	0.37	0.6	0.7	0.42	0.14	0.24	0.26
PI 34:3	1	21.48	22.28	20.91	21.49	38.61	29.82	13.86	18.31	13.95
SE 29:1/18:1	1	0.75	0.8	0.92	0.92	1.04	0.87	0.6	0.8	0.82
TG 49:5|TG 16:1_16:1_17:3	1	0.28	0.16	0.15	0.19	0.22	0.22	0.09	0.13	0.16
TG 72:1;O2|TG 18:0_18:0_18:0;O(FA 18:0)	1	0.15	0.23	0.18	0.24	0.19	0.14	0.06	0.02	0.06
Cer 40:0;4O|Cer 18:0;3O/22:0;(2OH)	2	3.63	2.25	2.55	1.96	2.06	1.86	2.89	3.01	2.67
Cer 41:0;4O|Cer 18:0;3O/23:0;(2OH)	2	5.7	3.74	4.29	3.28	3.84	3.09	5.42	5.24	4.54
Cer 41:1;3O|Cer 18:1;3O/23:0	2	1.43	1.24	0.8	1.07	0.94	0.89	1.26	1.19	1.16
FA 18:2	2	300.29	285.39	207.17	172.66	209.87	114.22	410.61	250.09	263.3
FA 19:1	2	36.18	40.75	35.73	23.6	24.09	23.02	52.53	47.02	46.15
FA 20:0	2	6.76	6.46	5.32	5.76	6.15	4.92	5.78	7.23	7.16
FA 20:1	2	9.21	9.84	8.29	8.23	8.5	7.18	11.65	11.03	10.8
FA 24:0	2	23.69	26.07	22.58	19.82	27.08	21.3	25.09	25.71	23.85
PE 34:2|PE 16:0_18:2	2	0.36	0.37	0.34	0.17	0.22	0.22	0.46	0.4	0.53
DG 35:3|DG 17:0_18:3	2	7.2	5.31	6.53	5.34	4.9	4.16	9.85	6.71	8.99
DG 36:2|DG 18:1_18:1	2	14.52	16.74	13.8	10.49	14.42	11.75	23.06	16.46	14.89
DG 36:6|DG 18:3_18:3	2	13.47	12.59	11.9	4.75	4.59	3.57	11.51	12.34	15.18
DG 37:3|DG 19:1_18:2	2	1.67	1.56	1.67	1.15	1.47	1.16	2.01	1.57	1.97
DG 37:4|DG 19:1_18:3	2	1.62	1.23	1.32	0.98	1.27	0.95	2.12	1.49	2
DG 42:2|DG 24:0_18:2	2	0.28	0.2	0.28	0.17	0.26	0.13	0.33	0.28	0.19
MG 18:2	2	1.74	1.66	1.35	1.13	1.26	1.24	2.01	1.54	1.82
SE 28:1/18:3	2	3.93	3.4	3.29	3.44	3.03	3.22	2.83	3.62	4.23
TG 53:8|TG 18:2_17:3_18:3	2	0.99	1.05	0.73	0.23	0.28	0.42	1.23	1.26	0.82
TG 55:4|TG 18:1_19:1_18:2	2	2.13	4.14	1.85	0.4	0.63	0.63	3.48	3.13	2.69
Cer 34:0;4O|Cer 18:0;3O/16:0;(2OH)	3	0.47	0.36	0.28	0.09	0.11	0.09	0.28	0.2	0.19
Cer 40:1;4O|Cer 18:1;3O/22:0;(2OH)	3	8.05	4.69	5.26	2.71	2.59	2.35	5.04	3.84	3.81
Cer 42:1;4O|Cer 18:1;3O/24:0;(2OH)	3	17.11	10.96	11.39	9.63	8.68	9.07	13.72	11.06	11.58
FA 16:0	3	318.84	296.81	232.59	225.89	236.6	228.07	286.12	267.6	276.69
FA 17:1	3	26.87	29.46	21.34	13.3	15.45	16.42	22.12	22.38	18.96
FA 18:3	3	485	421.08	449.96	273.5	276.46	283.17	430.49	327.89	387.3
FA 19:2	3	5.74	5.72	4.07	4.29	4.4	4.51	5.65	4.45	5.06
FA 22:0	3	14.2	15.27	13.11	7.52	9.47	7.49	11.17	14.09	11.53
FA 27:0	3	3.36	2.44	2.53	1.91	2.37	2.09	2.74	3	2.08
SG 29:2;O;Hex	3	9.92	10.16	10.3	3.8	4.2	3.94	7.49	5.47	7.4
DG 34:1|DG 16:0_18:1	3	17.23	20.82	26.96	13.64	15.85	10.64	19.53	15.51	18.74
DG 34:3|DG 16:0_18:3	3	101.95	66.95	97	44.8	41.83	38.29	89.64	77.32	91.99
DG 36:0|DG 18:0_18:0	3	0.83	0.84	0.99	0.71	0.9	0.76	0.92	0.84	0.81
DG 36:3|DG 18:1_18:2	3	19.07	18.1	18.78	11.1	14.16	10.85	21.97	15.68	15.14
DG 36:4|DG 18:2_18:2	3	26.69	20.98	34.56	9.48	13.64	9.5	26.07	15.15	14.84
DG 40:2|DG 22:0_18:2	3	0.39	0.26	0.47	0.17	0.19	0.17	0.41	0.27	0.22
LPC 16:0	3	0.21	0.22	0.22	0.14	0.12	0.11	0.19	0.17	0.14
PC 34:2|PC 16:0_18:2	3	0.58	0.73	0.85	0.42	0.65	0.57	0.74	0.56	0.58
TG 53:5|TG 17:1_18:1_18:3	3	9.65	10.96	8.12	1.18	1.83	1.95	5.57	4.71	4.5
TG 53:7|TG 17:1_18:3_18:3	3	5.62	6.53	5.45	0.73	1.04	1.27	4.92	4.12	3.89
TG 53:9|TG 17:3_18:3_18:3	3	0.59	0.4	0.24	0.09	0.18	0.23	0.38	0.42	0.29
TG 55:5|TG 18:1_19:1_18:3	3	6.11	5	2.93	0.71	1.26	1.2	5.07	4.46	3.92
TG 55:6|TG 18:2_18:2_19:2	3	6.15	4.17	2.64	0.87	1.02	1.04	3.62	3.19	3.13
TG 55:7|TG 19:1_18:3_18:3	3	3.5	3.89	2.56	0.34	0.3	0.51	2.86	2.83	2.52
TG 55:8|TG 19:2_18:3_18:3	3	0.93	0.73	0.62	0.12	0.28	0.21	0.49	0.5	0.35
ASG 28:1;O;Hex;FA 16:0	4	2.84	2.57	2.42	3.57	3.79	3.78	14.94	11.56	10.12
ASG 28:1;O;Hex;FA 18:1	4	1.76	2.11	1.66	1.55	2.53	1.96	5.42	4.09	4.06
ASG 28:1;O;Hex;FA 18:2	4	0.66	0.65	0.53	0.76	1.34	1.1	3.31	2.31	2.84
ASG 28:1;O;Hex;FA 18:3	4	1.71	1.39	1.32	2.11	2.38	2.75	8.6	9.9	9.15
ASG 29:1;O;Hex;FA 16:0	4	32.3	33.99	29.69	38.07	39.66	42.22	83.23	101.23	98.05
ASG 29:1;O;Hex;FA 18:1	4	5.76	7.16	5.51	9.18	10.31	9.78	19.24	22.33	21.27
ASG 29:1;O;Hex;FA 18:2	4	8.96	8.62	7.58	9.39	10.52	10.96	22.24	20.38	19.63
ASG 29:1;O;Hex;FA 18:3	4	20.11	15.89	14.01	25.95	28.56	31.34	94.41	113.5	117.33
ASG 29:1;O;Hex;FA 19:0	4	0.19	0.15	0.14	0.2	0.3	0.25	0.56	0.6	0.48
ASG 29:1;O;Hex;FA 19:1	4	0.57	0.51	0.47	1.5	1.74	1.87	5.03	5.76	5.54
ASG 29:1;O;Hex;FA 20:0	4	0.23	0.19	0.41	0.2	0.3	0.27	0.51	0.84	0.65
ASG 29:1;O;Hex;FA 22:0	4	0.28	0.14	0.18	0.23	0.19	0.18	0.91	0.66	0.57
ASG 29:1;O;Hex;FA 23:0	4	0.2	0.21	0.23	0.23	0.27	0.28	0.72	0.7	0.61
ASG 29:1;O;Hex;FA 24:0	4	0.18	0.22	0.17	0.24	0.25	0.28	0.73	0.64	0.64
ASG 29:2;O;Hex;FA 16:0	4	2.24	2.21	1.85	2.26	2.61	2.24	9.13	8	8.45
ASG 29:2;O;Hex;FA 18:3	4	1.93	1.38	1.11	1.97	2.08	2.14	6.34	7.03	7.37
ASG 29:2;O;Hex;FA 19:1	4	0.1	0.1		0.13	0.11	0.12	0.49	0.49	0.68
Cer 33:2;3O|Cer 15:1;3O/18:1	4	0.3	0.2	0.25	0.23	0.2	0.25	0.74	0.59	0.73
Cer 34:2;3O|Cer 18:2;2O/16:0;(2OH)	4	18.15	12.72	16.97	14.7	12.1	14.66	63.7	43.62	51.95
Cer 34:3;3O|Cer 18:3;2O/16:0;(2OH)	4	0.86	0.59	0.64	0.68	0.61	0.65	1.9	1.77	2.15
Cer 40:0;3O	4	0.77	0.7	0.71	0.94	0.9	0.76	1.6	1.67	1.6
Cer 40:2;3O|Cer 18:2;2O/22:0;(2OH)	4	0.7	0.6	0.71	1.01	0.76	0.76	1.66	1.49	1.49
Cer 43:1;4O|Cer 18:1;3O/25:0;(2OH)	4	2.46	2.31	1.96	2.29	1.97	2.33	3.46	3.27	3.3
Cer 44:1;4O|Cer 18:1;3O/26:0;(2OH)	4	1.07	0.78	0.61	1.04	0.9	1.08	1.97	1.82	1.66
FA 22:2	4	0.29	0.31	0.26	0.35	0.28	0.29	0.53	0.34	0.54
FA 25:0	4	6.97	7.67	6.29	6.41	7.73	6.64	7.85	7.33	7.08
PA 34:2|PA 16:0_18:2	4	7.64	5.44	4.14	6.27	9.37	11.46	28.96	21.96	18.65
PA 34:3|PA 16:0_18:3	4	8.62	4.8	3.23	6.2	8.45	11.65	25.18	22.37	14.62
PE 34:1|PE 16:0_18:1	4	0.36	0.33	0.34	0.29	0.41	0.4	1.19	0.79	0.67
PE 36:3|PE 18:1_18:2	4	0.16	0.1	0.19	0.14	0.13	0.13	0.34	0.18	0.25
PE 36:5|PE 18:2_18:3	4	0.16	0.15	0.19	0.08	0.15	0.14	0.3	0.23	0.29
PE 36:6|PE 18:3_18:3	4	0.08	0.08	0.12	0.07	0.09	0.18	0.37	0.16	0.26
PG 36:5|PG 18:2_18:3	4	0.09	0.14	0.17	0.17	0.13	0.1	0.46	0.16	0.17
Cer 34:2;3O|Cer 18:2;2O/16:0;O	4	2.17	1.32	1.81	2.71	2.32	2.33	9.17	7.7	9.24
Cer 34:3;3O|Cer 18:3;2O/16:0;O	4	0.36	0.18	0.21	0.32	0.31	0.45	0.87	0.71	0.88
DG 32:1|DG 16:0_16:1	4	5.61	5.89	5.89	7.7	9.52	5.5	13.73	12.98	19.36
DG 33:1|DG 16:0_17:1	4	1.18	1.06	1.28	1.2	1.18	1.13	1.83	1.54	1.55
DG 34:2|DG 16:0_18:2	4	64.61	53.25	61.37	46.58	54.29	39.93	114.05	70.16	81.64
DG 34:4|DG 16:1_18:3	4	2.85	2.66	2.99	3	3.83	2.14	4.75	4.51	6.99
DG 35:2|DG 17:0_18:2	4	2.92	2.61	2.91	3.2	3.16	2.6	5.13	3.84	4.69
HBMP 54:3|HBMP 18:1_18:1_18:1	4	0.72	0.37	0.36	6.37	9.28	8.9	28.8	40.45	29.78
NAE 18:1	4	0.43	0.39	0.19	0.37	0.38	0.26	0.44	0.59	0.37
PC 34:1|PC 16:0_18:1	4	0.18	0.13	0.19	0.19	0.17	0.19	0.35	0.16	0.24
PC 36:2|PC 18:1_18:1	4	0.13	0.13	0.15	0.11	0.14	0.16	0.23	0.14	0.23
PC 36:4|PC 18:2_18:2	4	0.29	0.39	0.46	0.18	0.29	0.28	0.94	0.43	0.65
SE 29:1/18:3	4	25.82	24.8	21.32	26.42	22.86	24.23	18.54	28.71	31.05
Cer 44:4;4O|Cer 18:3;2O/26:1;2O	5	1.5	0.86	1.13	0.63	1.11	1.09	0.74	0.78	0.65
LPC 18:1	5	0.61	0.78	0.69	0.33	0.4	0.34	0.33	0.23	0.19
NAE 14:1	5	34.27	23.41	22.7	18.03	19.9	19.05	8.74	9.86	8.11
NAE 15:1	5	5.78	5.46	3.61	2.27	2.68	2.4	1.38	1.61	1.13
NAE 15:2	5	2.92	3.05	2.51	1.41	1.64	1.55	1.36	1.35	0.96
NAE 17:1	5	0.65	0.41	0.3	0.32	0.28	0.27	0.23	0.22	0.28
TG 49:2|TG 16:0_16:1_17:1	5	9.71	9.9	12.66	7.45	6.21	5.44	3.08	4.3	3.2
TG 49:3|TG 16:1_16:1_17:1	5	4.74	4.41	5.51	4.05	4.48	3.53	1.4	2.05	2.69
TG 49:4|TG 16:1_16:1_17:2	5	1.17	0.9	1	0.9	0.89	0.79	0.38	0.54	0.57
TG 50:3|TG 16:1_16:1_18:1	5	475.67	510.17	490.44	221.21	258.31	197.84	112.81	138.78	144.3
TG 50:4|TG 16:1_16:1_18:2	5	192.77	184.01	172.78	76.05	93.08	68.23	41.6	56.51	55.54
TG 50:6|TG 16:1_16:2_18:3	5	1.83	1.57	1.36	1.22	1.46	1.13	0.63	0.99	0.9
TG 58:2|TG 24:0_16:1_18:1	5	0.72	0.65	0.68	0.55	0.39	0.27	0.3	0.14	0.15
TG 66:1;O2|TG 16:0_16:0_18:0;O(FA 16:0)	5	0.65	0.92	0.77	0.31	0.4	0.32	0.14	0.21	0.2
TG 68:1;O2|TG 16:0_16:0_18:0;O(FA 18:0)	5	0.96	1.36	1.37	0.33	0.85	0.63	0.25	0.19	0.32
TG 70:1;O2|TG 18:0_18:0_18:0;O(FA 16:0)	5	0.52	0.81	1.02	0.47	0.6	0.45	0.18	0.08	0.2
MGDG 34:4|MGDG 16:1_18:3	6	0.54	0.48	0.71	2.3	2.56	1.93	0.96	1.11	1.53
MGDG 34:6|MGDG 16:3_18:3	6	0.07	0.06	0.08	0.25	0.32	0.27	0.11	0.18	0.11
MGDG 35:4|MGDG 17:1_18:3	6	0.64	0.66	0.76	2.79	3.03	3.03	1.4	1.56	1.61
MGDG 35:6|MGDG 17:3_18:3	6	3.4	2.25	3.54	7.75	9	7.53	2.95	2.82	3.95
MGDG 36:2|MGDG 18:1_18:1	6	0.38	0.29	0.43	2.13	2.58	2.33	1.12	1.3	1.18
MGDG 36:4|MGDG 18:1_18:3	6	4.67	4.14	6.14	29.76	37.73	32.42	15.26	14.3	19.47
MGDG 36:5|MGDG 18:2_18:3	6	6.09	4.86	6.89	15.53	19.93	16.9	7.3	8.56	10.29
PG 32:0|PG 16:0_16:0	6	0.2	0.18	0.31	1.33	2.19	1.2	0.17	0.27	0.41
PG 32:1|PG 16:0_16:1	6	0.11	0.12	0.26	0.38	0.51	0.28	0.1	0.16	0.12
PG 34:1|PG 16:0_18:1	6	0.17	0.22	0.43	0.56	1.1	0.5	0.21	0.32	0.33
PG 34:2|PG 16:0_18:2	6	0.09	0.1	0.16	0.32	0.53	0.26	0.1	0.13	0.17
PG 36:0|PG 18:0_18:0	6	1.06	1.13	1.88	4.69	4.47	3.96	1.47	0.92	1.55
PG 36:4|PG 18:1_18:3	6	0.06	0.09	0.11	0.25	0.35	0.24	0.16	0.11	0.16
DGDG 34:1|DGDG 16:0_18:1	6	0.33	0.19	0.19	3.42	3.74	2.33	0.87	0.92	0.92
DGDG 34:2|DGDG 16:0_18:2	6	0.19	0.28	0.23	5.03	5.62	3.13	1.6	1.55	1.53
DGDG 34:3|DGDG 16:0_18:3	6	1.51	1.01	1.41	29.6	30.35	19.61	6.56	7.54	9.87
DGDG 34:4|DGDG 16:1_18:3	6	0.23	0.19	0.33	1.23	1.51	0.94	0.54	0.65	0.7
DGDG 35:3|DGDG 17:0_18:3	6	0.39	0.35	0.41	6.73	6.79	4.43	1.54	2.56	2.33
DGDG 36:1|DGDG 18:0_18:1	6	0.07	0.17	0.1	0.85	0.94	0.73	0.31	0.4	0.47
DGDG 36:2|DGDG 18:0_18:2	6	0.18	0.15	0.18	2.35	2.56	1.7	0.69	0.71	0.75
DGDG 36:3|DGDG 18:0_18:3	6	1.07	0.94	1.27	20.42	19.05	12.04	3.46	4.33	5.21
HexCer 41:2;3O	6	0.66	0.75	0.67	1.34	1.41	1.46	0.98	1.09	0.91
HexCer 42:2;3O|HexCer 18:2;2O/24:0;O	6	3.18	4	4.39	7.97	8.21	5.17	4.85	4.56	4.96
PI 36:4	6	0.99	1.11	1.38	1.45	2.79	3.11	0.77	0.86	1.01
TG 48:2|TG 16:0_16:1_16:1	6	125.79	146.69	115.51	163.14	182.39	145.38	111.39	123.24	149.53
ASG 29:1;O;Hex;FA 17:0	7	0.81	0.88	0.8	3.13	3.53	3.96	7.88	9.52	7.66
ASG 29:1;O;Hex;FA 18:0	7	2.14	1.96	1.52	5.25	6.68	6.67	12.1	14.23	11.4
ASG 29:1;O;Hex;FA 20:1	7	0.17	0.14	0.11	0.33	0.43	0.38	0.72	1	0.75
Cer 41:0;3O|Cer 18:0;3O/23:0	7	1.19	1.09	0.98	1.77	1.61	1.48	2.25	3.03	2.36
Cer 42:0;3O|Cer 18:0;3O/24:0	7	1.36	1.29	1	2.62	2.5	2.34	2.98	4.19	3.28
Cer 42:0;4O|Cer 18:0;3O/24:0;(2OH)	7	4.6	5.29	5.21	7.04	8.09	6.24	9.66	12.75	10.22
Cer 42:1;3O|Cer 18:1;3O/24:0	7	1.55	1.34	0.83	1.71	1.42	1.49	2.01	2.11	2
Cer 42:2;3O|Cer 18:2;2O/24:0;(2OH)	7	1.62	1.44	1.21	2.67	1.97	2.12	4.74	3.94	4.3
Cer 43:0;3O	7	0.56	0.43	0.39	1.07	0.94	0.99	1.17	1.69	1.26
Cer 43:0;4O|Cer 19:0;3O/24:0;(2OH)	7	1.45	1.47	0.88	2.43	2.41	2.27	3.92	4.5	3.48
Cer 44:0;4O|Cer 18:0;3O/26:0;(2OH)	7	0.91	0.65	0.69	1.12	1.17	1.07	1.91	2.24	1.77
FA 17:0	7	17.65	16.53	11.75	26.17	24.59	23.56	37.14	30.74	29.84
FA 19:0	7	1.96	1.68	1.34	1.99	1.82	1.62	1.94	2.08	1.82
FA 26:0	7	6.53	5.81	5.81	6.88	10.36	7.64	9.61	11.32	8.73
HexCer 44:1;4O|HexCer 18:1;3O/26:0;(2OH)	7	0.47	0.53	0.52	1.03	1.09	1.02	1.6	1.53	1.58
PA 32:0|PA 16:0_16:0	7	0.63	0.43	0.29	1.22	1.78	2.34	3.34	3.61	3.24
PA 33:3|PA 15:0_18:3	7	4.96	6.31	4.53	6.06	6.65	4.78	2.62	10.56	8.23
PA 34:1|PA 16:0_18:1	7	1.96	1.78	1.58	2.24	4.7	5.29	7.71	6.49	5.9
PA 36:3|PA 18:1_18:2	7	2.24	2.19	1.82	2.25	3.45	4.5	7.56	6.55	5.54
PA 36:4|PA 18:2_18:2	7	2.69	1.7	1.89	2.71	4.08	4.98	15.62	6.64	5.19
PA 36:5|PA 18:2_18:3	7	1.01	0.54	0.4	0.72	1.11	1.48	3	2.05	1.59
PA 36:6|PA 18:3_18:3	7	0.3	0.24	0.21	0.29	0.33	0.45	0.33	0.67	0.46
PMeOH 34:1|PMeOH 16:0_18:1	7	0.87	1.1	1.24	5.08	5.83	4.81	12.07	7.02	13.04
PMeOH 34:2|PMeOH 16:0_18:2	7	2.46	2.46	2.44	6.76	7.5	6.45	12.63	14.65	18.3
PMeOH 34:3|PMeOH 16:0_18:3	7	1.78	1.42	1.82	4.38	4.46	4.69	11.14	7.01	5.9
PMeOH 36:4|PMeOH 18:2_18:2	7	0.85	0.73	0.62	1.73	1.84	1.71	3.82	3.51	3.38
PMeOH 36:6|PMeOH 18:3_18:3	7	0.2	0.11	0.14	0.34	0.33	0.45	0.59	0.48	0.8
PMeOH 38:5|PMeOH 20:2_18:3	7	0.11	0.1	0.1	0.59	0.79	0.42	1.19	1.11	0.87
DG 32:2|DG 16:1_16:1	7	3.46	4.04	4.14	16.03	17.77	9.74	20.56	23.55	35.18
DG 32:3|DG 16:1_16:2	7	0.51	0.5	0.5	0.92	0.79	0.5	1.1	1.21	1.53
HBMP 54:1|HBMP 18:0_18:0_18:1	7	0.15	0.12	0.11	1.37	1.99	1.9	3.13	3.83	3.06
HBMP 54:2|HBMP 18:0_18:0_18:2	7	0.31	0.17	0.16	3.77	5.84	5.18	12.03	15.42	11.86
HexCer 34:3;3O|HexCer 18:3;2O/16:0;O	7	2.1	1.94	2.23	2.4	2.49	2.06	2.5	2.89	2.72
HexCer 44:2;3O|HexCer 18:2;2O/26:0;O	7	3.23	2.69	2.03	5.84	9.23	7.27	17.03	19.16	16.44
NAE 20:0	7	0.24	0.29	0.31	0.4	0.48	0.43	0.72	0.87	0.5
NAE 22:3	7	0.25	0.24	0.3	0.43	0.37	0.35	0.52	0.44	0.58
SE 28:1/18:1	7	0.25	0.26	0.24	0.27	0.39	0.36	0.34	0.43	0.42
SE 29:1/20:1	7	0.5	0.43	0.27	0.62	0.57	0.64	0.95	0.83	0.73
Cer 43:1;3O|Cer 19:1;3O/24:0	8	0.38	0.31	0.2	0.56	0.42	0.47	0.67	0.42	0.56
Cer 44:0;3O	8	0.22	0.21	0.16	0.51	0.45	0.51	0.52	0.76	0.53
HexCer 39:1;4O	8	0.35	0.23	0.36	0.4	0.48	0.46	0.4	0.53	0.49
MGDG 37:4|MGDG 19:1_18:3	8	0.76	0.75	0.7	3.02	4.04	3.63	3.11	3.14	4.04
MGDG 38:6|MGDG 18:3_20:3	8	0.23	0.09	0.22	0.3	0.43	0.36	0.36	0.47	0.42
PG 36:6|PG 18:3_18:3	8	0.1	0.12	0.18	0.25	0.15	0.13	0.14	0.14	0.24
PMeOH 32:1|PMeOH 16:0_16:1	8	0.22	0.19	0.16	0.61	0.71	0.72	0.81	1.09	0.69
PMeOH 36:5|PMeOH 18:2_18:3	8	0.41	0.42	0.55	1.25	1.19	1.01	1.52	1.39	1.41
Cer 42:1;3O|Cer 19:0;2O/23:1;O	8	1.17	0.87	1.15	1.46	1.77	1.99	2.03	2.15	1.68
DG 33:2|DG 14:1_19:1	8	0.89	0.84	0.91	1.92	2.21	2.39	1.71	2.55	2.18
DG 34:0|DG 16:0_18:0	8	1.16	1.21	1.49	1.4	1.69	1.51	1.86	1.39	1.6
DG 35:1|DG 17:0_18:1	8	1.02	1.08	1.06	2.24	2.04	1.79	2.67	2.16	2.2
DG 36:1|DG 18:0_18:1	8	1.65	1.53	1.86	2.83	3.59	3.19	3.81	3.09	3
HBMP 54:0|HBMP 18:0_18:0_18:0	8	0.37	0.38	0.34	1.48	1.69	1.53	2	2.5	2.05
HexCer 34:1;3O|HexCer 18:1;2O/16:0;O	8	1.87	1.77	1.77	3.13	3.4	2.59	2.98	3.09	2.97
HexCer 35:2;3O|HexCer 19:2;2O/16:0;O	8	1.87	1.49	1.57	3.55	3.72	2.47	3.64	4.3	4.07
HexCer 36:2;3O|HexCer 18:2;2O/18:0;O	8	0.31	0.26	0.23	0.78	0.88	0.5	0.76	0.69	0.63
NAE 15:4	8	19.42	16.61	15.11	45.03	61.84	46.54	50.34	57.02	49.46
NAE 18:0	8	0.09	0.1	0.07	0.26	0.22	0.14	0.25	0.39	0.17
NAE 20:1	8	11.78	9.89	9.49	19.13	17.92	15.76	19.42	19.58	19.45
NAE 20:2	8	33.34	32.07	33.77	62.86	53.99	49.61	53.87	61.44	58.98
NAE 20:3	8	0.94	0.82	0.86	1.69	1.47	1.31	1.37	1.6	1.52
NAE 22:1	8	0.36	0.31	0.28	0.64	0.57	0.54	0.71	0.74	0.57
NAE 22:2	8	0.94	0.91	0.9	1.67	1.51	1.41	1.64	1.69	1.63
NAE 22:4	8	1.25	1.3	1.45	2.26	1.91	1.81	1.77	2.37	2.31
PI 34:2	8	11.13	10.58	14.78	11.72	22.55	19.38	31.06	13.97	10.89
SE 28:1/18:2	8	0.93	0.76	0.56	1.6	1.75	1.44	1.45	1.59	2.04
SE 29:1/18:0	8	0.04	0.03	0.03	0.18	0.18	0.15	0.11	0.27	0.17
SE 29:1/18:2	8	6.15	5.66	4.27	15	14.68	12.59	11.61	14.84	18.05
SE 29:2/19:0	8	0.44	0.23	0.16	0.72	0.7	0.61	0.55	0.71	0.71
SQDG 36:4|SQDG 18:1_18:3	8	0.3	0.28	0.38	1.69	1.91	1.44	1.68	2.24	1.74
SQDG 36:5|SQDG 18:2_18:3	8	0.12	0.08	0.12	0.79	0.79	0.6	0.72	0.96	0.7
SQDG 36:6|SQDG 18:3_18:3	8	0.13	0.09	0.16	0.55	0.6	0.47	0.51	1.04	0.63
TG 48:5|TG 16:1_16:1_16:3	8	0.36	0.26	0.36	1.95	2.15	1.77	1.86	1.68	2.02
Cer 39:1;4O|Cer 18:1;3O/21:0;(2OH)	9	1.07	0.59	0.64	0.24	0.3	0.29	0.54	0.37	0.39
Cer 41:1;4O|Cer 18:1;3O/23:0;(2OH)	9	8.18	7.29	7.6	4.77	4.48	4.9	6.18	5.46	5.52
FA 16:1	9	22.47	20.63	14.93	16.54	13.46	10.35	20.81	13.64	11.62
FA 18:1	9	440.96	472.97	338.63	187.54	224.16	186.8	292	226.59	231.59
FA 20:2	9	7.26	7.12	5.59	2.91	3.03	2.48	3.12	2.24	2.87
FA 20:3	9	2.78	2.58	2.57	0.79	0.93	0.86	1.27	1.15	1.24
FA 23:0	9	15.8	17.24	15.54	9.09	10.41	9.55	11.11	10.74	11.13
FA 28:0	9	15.25	12.58	11.8	7.64	9.2	7.67	9.01	11.73	7.6
FA 29:0	9	13.48	9.62	9.37	5.2	5.1	4.81	5.67	7.32	5
FA 30:0	9	88.1	69.13	57.21	28.18	22.27	25.01	26.54	32.17	20.9
FA 32:0	9	103.26	70.08	67.96	54.76	47.05	53.02	38.2	55.67	44.07
HexCer 34:2;2O	9	0.73	0.8	0.88	0.28	0.46	0.31	0.37	0.35	0.36
HexCer 41:1;4O|HexCer 18:1;3O/23:0;(2OH)	9	7.85	7.47	9.59	5.96	7.35	6.76	5.65	6.93	7.2
SG 28:1;O;Hex	9	15.38	14.68	16.55	5.65	5.91	5.93	6.19	4.61	5.8
SG 29:1;O;Hex	9	127.89	143.45	148.47	75.08	76.67	74.38	64.08	60.12	76.7
DG 35:4|DG 17:1_18:3	9	2.02	1.86	1.99	1.07	1.07	0.92	1.44	1.29	1.38
DG 36:5|DG 18:2_18:3	9	26.7	21.37	31.25	7.62	8.15	5.57	14.94	9.93	11.4
DG 41:3|DG 23:0_18:3	9	0.48	0.34	0.65	0.17	0.18	0.2	0.17	0.4	0.17
DG 42:3|DG 24:0_18:3	9	0.46	0.32	0.55	0.19	0.14	0.2	0.24	0.17	0.19
LPC 18:2	9	0.99	1.25	1.35	0.41	0.49	0.4	0.68	0.47	0.55
LPC 18:3	9	0.81	0.93	0.96	0.25	0.27	0.25	0.2	0.13	0.18
MG 18:3	9	7.73	6.87	7.54	6.41	5.55	5.58	6.13	5.92	6.69
NAE 16:1	9	23.46	28.54	18.93	2.75	3.48	2.88	3.75	4.46	3.35
NAE 16:2	9	135.34	162.26	128.86	7.29	9.05	7.5	6.65	11.64	5.28
NAE 16:3	9	30.2	29.39	26.45	5.84	5.87	5.25	4.8	5.63	3.9
NAE 17:2	9	3.4	3.64	2.35	0.3	0.18	0.26	0.17	0.33	0.18
NAE 18:4	9	2.59	2.68	2.19	0.31	0.42	0.38	0.36	0.64	0.34
NAE 18:5	9	12.11	13.83	11.19	0.75	0.8	0.7	0.64	0.56	0.56
NAE 20:5	9	13.8	11.91	8.27	1.27	1.53	1.22	0.81	1.34	0.83
PC 34:3|PC 16:0_18:3	9	0.62	0.67	0.8	0.39	0.48	0.4	0.52	0.28	0.3
PC 36:3|PC 18:1_18:2	9	0.38	0.34	0.49	0.35	0.38	0.3	0.43	0.37	0.24
SE 28:2/18:3	9	1.23	0.86	0.79	0.49	0.47	0.46	0.57	0.69	0.68
SE 29:2/18:3	9	5.76	6.48	6.04	2.44	2.28	2.22	2.14	2.64	2.49
TG 48:0|TG 16:0_16:0_16:0	9	11.15	11.61	9.18	1.01	1.14	1.19	0.9	1.1	1.11
TG 48:1|TG 16:0_16:0_16:1	9	71.47	91.48	95.99	17.92	19.21	15.29	19.79	24.91	25.91
TG 49:1|TG 15:0_16:0_18:1	9	8.43	9.94	5.74	0.67	0.77	0.58	0.48	0.6	0.48
TG 50:0|TG 16:0_16:0_18:0	9	2.07	2.83	1.95	0.38	0.39	0.57	0.37	0.48	0.28
TG 50:1|TG 16:0_16:0_18:1	9	190.42	234.68	192.44	6.27	6.95	6.26	9.79	11.17	9.3
TG 50:2|TG 16:0_16:1_18:1	9	422.25	522.64	516.96	83.06	96.01	75.31	64.94	85.26	79.58
TG 51:1|TG 16:0_17:0_18:1	9	11.1	11.41	7.15	0.3	0.32	0.29	0.25	0.29	0.17
TG 51:2|TG 16:0_17:1_18:1	9	29.93	23.37	21.11	1.03	1.27	1.04	1.08	1.28	1.01
TG 51:3|TG 16:1_17:1_18:1	9	20.47	15.89	11.95	2.44	2.84	2.42	1.9	2.49	2.22
TG 51:5|TG 16:1_17:1_18:3	9	3.64	3.66	2.61	0.64	0.97	0.79	1.18	1.17	0.99
TG 51:6|TG 15:0_18:3_18:3	9	2.33	2.17	1.41	0.34	0.45	0.46	0.68	0.76	0.62
TG 52:0|TG 16:0_18:0_18:0	9	0.75	0.89	0.84	0.29	0.25	0.29	0.29	0.34	0.3
TG 52:1|TG 16:0_18:0_18:1	9	28.74	31.8	34.68	0.74	0.85	0.69	2.55	1.71	2.01
TG 52:2|TG 16:0_18:1_18:1	9	263.1	293.23	257.57	11.97	14.14	11.15	21.74	20.11	21.51
TG 52:3|TG 16:0_18:1_18:2	9	367.35	413.23	334.08	54.39	67.2	52.21	50.89	49.41	36.41
TG 52:4|TG 16:1_18:1_18:2	9	365.33	319.24	336.93	29.73	42.16	36.18	24.37	32.28	23.02
TG 52:5|TG 16:0_18:2_18:3	9	214.59	180.71	201.71	25.89	37.19	33.49	30.34	34.37	27.52
TG 52:6|TG 16:0_18:3_18:3	9	102.04	109.67	82.83	9.36	12.3	15.88	12.45	16.57	11.9
TG 52:7|TG 16:1_18:3_18:3	9	5.19	6.17	4.63	1.57	2.31	1.94	2.37	2.95	2.42
TG 53:2|TG 16:0_18:1_19:1	9	28.09	19.33	19.41	0.25	0.36	0.3	0.59	0.61	0.39
TG 53:3|TG 17:1_18:1_18:1	9	14.27	14.44	12.74	0.77	1.13	1.05	2.72	2.93	2.98
TG 53:4|TG 17:1_18:1_18:2	9	14.88	14.23	12.09	1.22	2.14	2.11	4.74	4.73	3.17
TG 53:6|TG 17:1_18:2_18:3	9	10.37	10.48	7.67	1.23	2.08	2.14	5.29	4.81	3.27
TG 54:1|TG 18:0_18:0_18:1	9	2.37	2.34	1.71	0.21	0.19	0.15	0.35	0.38	0.25
TG 54:2|TG 18:0_18:1_18:1	9	27.69	22.94	26.25	1.59	1.45	0.88	1.53	1.56	1.69
TG 54:3|TG 18:1_18:1_18:1	9	83.78	79.3	72.56	11.19	11.23	7.17	10.2	9.83	8.01
TG 54:4|TG 18:1_18:1_18:2	9	96.59	81.72	66.05	7.31	9.66	8.44	13.88	12.06	8.66
TG 54:5|TG 18:1_18:2_18:2	9	104.91	104.52	96.19	14.61	18.68	17.23	19.97	22.54	16.47
TG 54:6|TG 18:1_18:2_18:3	9	83.78	62.91	66.41	32.95	25.37	24.67	29.71	27.57	20.92
TG 54:7|TG 18:2_18:2_18:3	9	110.94	78.46	74.98	33.09	32.21	28.29	28.33	30.05	22.84
TG 54:8|TG 18:2_18:3_18:3	9	98.42	70.45	64.39	22.51	22.64	22.66	28.7	35.7	24.62
TG 54:9|TG 18:3_18:3_18:3	9	67.87	50.44	41.69	15.26	19.14	15.23	20.5	21.86	21.11
TG 55:2|TG 18:0_18:1_19:1	9	3.65	2.64	2.34	0.11	0.11	0.11	0.14	0.12	0.13
TG 55:3|TG 18:1_18:1_19:1	9	7.23	6.88	8.12	0.27	0.32	0.33	1.74	2.01	1.48
TG 56:2|TG 22:0_16:1_18:1	9	2.2	1.73	1.4	0.65	0.54	0.37	0.4	0.21	0.4
TG 56:3|TG 18:1_18:1_20:1	9	3.38	3.19	2.39	0.33	0.38	0.28	1.19	0.56	0.85
TG 56:4|TG 18:1_20:1_18:2	9	2.95	2.69	1.62	0.26	0.44	0.4	1.06	0.76	1.09
TG 56:6|TG 20:1_18:2_18:3	9	1.99	1.98	1.32	0.28	0.55	0.55	1.07	0.77	0.8
TG 56:7|TG 20:1_18:3_18:3	9	1.93	1.43	0.98	0.19	0.47	0.39	0.53	0.43	0.42
FA 18:0	10	104.44	89.9	78.26	161.55	125.62	120.01	129.02	136.42	111.07
FA 22:1	10	60.24	52.58	49.37	62.89	57.39	57.41	49.98	59.46	61.65
FA 28:1	10	0.1	0.05	0.06	0.07	0.18	0.08	0.12	0.11	0.07
FA 34:0	10	21.18	12.27	17.47	42.48	32.69	44.87	29.72	45.21	31.67
HexCer 42:1;4O|HexCer 18:1;3O/24:0;(2OH)	10	15.01	15.42	13.49	20.78	21.96	19.12	18.77	17	18.38
HexCer 43:1;4O|HexCer 18:1;3O/25:0;(2OH)	10	1.76	1.73	2.05	2.87	3.31	2.99	2.42	2.57	2.93
MGDG 34:2|MGDG 16:0_18:2	10	0.37	0.32	0.36	3.59	4.3	3.87	2.16	2.75	2.71
MGDG 34:3|MGDG 16:0_18:3	10	1.57	1.06	1.35	16.32	15.58	15.3	11.43	12.85	14.33
MGDG 35:3|MGDG 17:0_18:3	10	0.66	0.33	0.35	4.78	4.61	4.74	3.25	3.22	3.13
MGDG 36:3|MGDG 18:0_18:3	10	0.97	0.71	1	11.22	10.57	10.71	5.97	6.66	7.32
MGDG 36:6|MGDG 18:3_18:3	10	45.56	35.23	43.44	89.88	104.29	93.04	54.74	56.15	87.11
MGDG 37:3|MGDG 19:1_18:2	10	0.14	0.1	0.15	0.61	1.14	0.76	0.52	0.62	0.65
MGDG 37:5|MGDG 19:2_18:3	10	0.27	0.24	0.39	1.05	1.69	1.18	0.58	0.63	1.18
MGDG 38:4|MGDG 20:1_18:3	10	0.17	0.12	0.1	0.48	0.7	0.54	0.42	0.46	0.5
MGDG 38:5|MGDG 20:2_18:3	10	0.19	0.23	0.23	0.52	0.57	0.7	0.39	0.35	0.47
PMeOH 32:0|PMeOH 16:0_16:0	10	0.29	0.22	0.16	5.37	5.08	5.21	2.76	4.31	2.67
PMeOH 34:0|PMeOH 16:0_18:0	10	0.05	0.05	0.04	0.83	0.86	0.75	0.63	0.57	0.39
Cer 44:3;4O|Cer 18:2;2O/26:1;2O	10	0.83	0.5	0.69	0.63	1.11	0.89	0.71	0.92	0.69
DGDG 35:2|DGDG 17:0_18:2	10	0.09	0.07	0.07	0.94	1.21	0.67	0.43	0.6	0.49
DGDG 36:4|DGDG 18:1_18:3	10	2.15	1.8	2.48	14.38	16.17	10.23	6.44	6.78	8.5
DGDG 36:5|DGDG 18:2_18:3	10	1.82	1.29	1.49	5.16	5.79	4.08	3.14	4.01	4.35
DGDG 36:6|DGDG 18:3_18:3	10	12.36	8.72	8.07	35.02	38.88	28.47	20.34	26.8	31.24
DGDG 37:4|DGDG 19:1_18:3	10	0.33	0.32	0.32	2.33	2.37	1.46	1.28	1.7	1.98
HexCer 34:2;3O|HexCer 18:2;2O/16:0;O	10	24.04	21.91	22.99	43.98	42.85	30.13	36.26	36.66	37.79
HexCer 40:2;3O|HexCer 18:2;2O/22:0;O	10	1.3	1.49	1.55	2.59	2.59	2.18	2.05	2.39	1.8
NAE 13:1	10	0.04	0.02	0.02	0.14	0.13	0.12	0.12	0.12	0.1
SQDG 34:1|SQDG 16:0_18:1	10	0.32	0.24	0.36	2.16	2.69	1.96	1.35	1.95	1.36
SQDG 34:2|SQDG 16:0_18:2	10	0.23	0.22	0.29	3.2	5.3	2.94	2.4	3.5	2.26
SQDG 35:3|SQDG 17:0_18:3	10	0.17	0.11	0.2	1.08	1.3	1.24	0.84	1.34	1
SQDG 36:3|SQDG 18:0_18:3	10	0.25	0.37	0.41	2.43	2.84	2.33	1.28	2.65	2.17
TG 48:3|TG 16:1_16:1_16:1	10	69.1	60.44	51.85	306.85	341.62	254.02	145.19	192.16	225.14
TG 48:4|TG 16:1_16:1_16:2	10	6.27	4.79	4.28	21.76	23.21	18.79	14.14	13.42	13.56
TG 50:5|TG 16:1_16:1_18:3	10	25.7	19.93	19.21	42.78	48.97	37.76	24.87	33.09	38.69

## Sheet: Table S4
Table S4. The differential lipid molecules screened out
Lipid	Content (μg/g)			pFDR	VIP	FC (fold change)
	RHJ (Z. bungeanum)	GHJ (Z. schinifolium)	TJ (Z. armatum)			GHJ-RHJ	RHJ-TJ	GHJ-TJ
ASG 28:1;O;Hex;FA 18:2	0.61 ± 0.07	1.07 ± 0.29	2.82 ± 0.5	0.0012437	1.16145	1.7391	0.21749	0.37825
ASG 28:1;O;Hex;FA 18:3	1.47 ± 0.21	2.41 ± 0.32	9.22 ± 0.65	2.33e-05	1.24087	1.638	0.15986	0.26184
ASG 29:1;O;Hex;FA 17:0	0.83 ± 0.04	3.54 ± 0.42	8.35 ± 1.02	0.00013429	1.11393	4.2651	0.099362	0.42378
ASG 29:1;O;Hex;FA 18:0	1.87 ± 0.32	6.2 ± 0.82	12.58 ± 1.47	0.00021415	1.0876	3.3096	0.14895	0.49298
ASG 29:1;O;Hex;FA 18:1	6.14 ± 0.89	9.76 ± 0.57	20.95 ± 1.57	7.21e-05	1.17804	1.5882	0.29328	0.46579
ASG 29:1;O;Hex;FA 18:3	16.67 ± 3.12	28.62 ± 2.7	108.41 ± 12.28	8.43e-05	1.22987	1.7167	0.15376	0.26396
ASG 29:1;O;Hex;FA 19:1	0.52 ± 0.05	1.7 ± 0.19	5.44 ± 0.37	1.86e-05	1.1861	3.2968	0.094917	0.31292
ASG 29:1;O;Hex;FA 20:1	0.14 ± 0.03	0.38 ± 0.05	0.82 ± 0.15	0.001018	1.09372	2.7143	0.17004	0.46154
Cer 42:2;3O|Cer 18:2;2O/24:0;(2OH)	1.42 ± 0.21	2.25 ± 0.37	4.33 ± 0.4	0.00045986	1.14016	1.5831	0.32897	0.5208
Cer 43:0;4O|Cer 19:0;3O/24:0;(2OH)	1.27 ± 0.34	2.37 ± 0.09	3.97 ± 0.51	0.00087399	1.06738	1.8711	0.31933	0.59748
DGDG 34:1|DGDG 16:0_18:1	0.24 ± 0.08	3.16 ± 0.74	0.9 ± 0.03	0.0010733	1.21201	13.366	0.26199	3.5018
DGDG 34:2|DGDG 16:0_18:2	0.23 ± 0.05	4.59 ± 1.3	1.56 ± 0.04	0.0023327	1.15779	19.686	0.14957	2.9444
DGDG 34:3|DGDG 16:0_18:3	1.31 ± 0.26	26.52 ± 6	7.99 ± 1.7	0.0010428	1.19642	20.244	0.16395	3.3191
DGDG 34:4|DGDG 16:1_18:3	0.25 ± 0.07	1.23 ± 0.29	0.63 ± 0.08	0.0030628	1.10819	4.9067	0.39683	1.9471
DGDG 35:2|DGDG 17:0_18:2	0.08 ± 0.01	0.94 ± 0.27	0.51 ± 0.09	0.0037581	1.04489	12.261	0.15132	1.8553
DGDG 35:3|DGDG 17:0_18:3	0.38 ± 0.03	5.98 ± 1.35	2.14 ± 0.54	0.0012839	1.16771	15.609	0.17885	2.7916
DGDG 36:1|DGDG 18:0_18:1	0.11 ± 0.05	0.84 ± 0.11	0.39 ± 0.08	0.00045986	1.15049	7.4118	0.28814	2.1356
DGDG 36:2|DGDG 18:0_18:2	0.17 ± 0.02	2.2 ± 0.45	0.72 ± 0.03	0.00068928	1.20308	12.961	0.23721	3.0744
DGDG 36:3|DGDG 18:0_18:3	1.09 ± 0.17	17.17 ± 4.5	4.33 ± 0.88	0.0016546	1.21316	15.704	0.25231	3.9623
DGDG 36:4|DGDG 18:1_18:3	2.14 ± 0.34	13.59 ± 3.05	7.24 ± 1.1	0.0020733	1.08931	6.3421	0.29604	1.8775
HBMP 54:1|HBMP 18:0_18:0_18:1	0.13 ± 0.02	1.75 ± 0.34	3.34 ± 0.43	0.00026067	1.0343	13.842	0.037924	0.52495
HBMP 54:2|HBMP 18:0_18:0_18:2	0.21 ± 0.08	4.93 ± 1.06	13.1 ± 2.01	0.00028542	1.1041	23.109	0.016281	0.37624
HBMP 54:3|HBMP 18:1_18:1_18:1	0.48 ± 0.21	8.18 ± 1.58	33.01 ± 6.46	0.00047021	1.16405	16.931	0.014642	0.2479
HexCer 44:2;3O|HexCer 18:2;2O/26:0;O	2.65 ± 0.6	7.45 ± 1.7	17.54 ± 1.43	0.00016485	1.13227	2.8101	0.15105	0.42447
MGDG 34:2|MGDG 16:0_18:2	0.35 ± 0.03	3.92 ± 0.36	2.54 ± 0.33	9.91e-05	1.04512	11.2	0.1378	1.5433
MGDG 34:4|MGDG 16:1_18:3	0.58 ± 0.12	2.26 ± 0.32	1.2 ± 0.3	0.0014807	1.1361	3.9249	0.48056	1.8861
MGDG 35:4|MGDG 17:1_18:3	0.69 ± 0.06	2.95 ± 0.14	1.52 ± 0.11	1.86e-05	1.18194	4.2961	0.45077	1.9365
MGDG 36:2|MGDG 18:1_18:1	0.37 ± 0.07	2.35 ± 0.23	1.2 ± 0.09	8.43e-05	1.14718	6.4	0.30556	1.9556
MGDG 36:3|MGDG 18:0_18:3	0.89 ± 0.16	10.83 ± 0.34	6.65 ± 0.68	1.86e-05	1.07045	12.127	0.13434	1.6291
MGDG 36:4|MGDG 18:1_18:3	4.98 ± 1.04	33.3 ± 4.06	16.34 ± 2.75	0.00029557	1.14693	6.6829	0.30492	2.0377
PA 32:0|PA 16:0_16:0	0.45 ± 0.17	1.78 ± 0.56	3.4 ± 0.19	0.00062031	1.05125	3.9556	0.13248	0.52404
PA 34:2|PA 16:0_18:2	5.74 ± 1.77	9.03 ± 2.61	23.19 ± 5.26	0.0038334	1.13696	1.5738	0.24752	0.38954
PA 34:3|PA 16:0_18:3	5.55 ± 2.77	8.77 ± 2.74	20.72 ± 5.47	0.010112	1.08512	1.5796	0.26781	0.42303
PA 36:3|PA 18:1_18:2	2.08 ± 0.23	3.4 ± 1.13	6.55 ± 1.01	0.0039528	1.08637	1.632	0.31807	0.51908
PMeOH 32:0|PMeOH 16:0_16:0	0.22 ± 0.07	5.22 ± 0.15	3.25 ± 0.92	0.00038441	1.03819	23.373	0.068789	1.6078
PMeOH 34:0|PMeOH 16:0_18:0	0.05 ± 0.01	0.81 ± 0.06	0.53 ± 0.12	0.00030469	1.02835	17.429	0.08805	1.5346
PMeOH 34:1|PMeOH 16:0_18:1	1.07 ± 0.19	5.24 ± 0.53	10.71 ± 3.23	0.0041919	1.0159	4.8972	0.099907	0.48926
PMeOH 34:2|PMeOH 16:0_18:2	2.45 ± 0.01	6.9 ± 0.54	15.19 ± 2.87	0.00085293	1.09817	2.8139	0.16147	0.45437
PMeOH 36:4|PMeOH 18:2_18:2	0.73 ± 0.12	1.76 ± 0.07	3.57 ± 0.23	2.47e-05	1.12215	2.4	0.20542	0.493
PMeOH 38:5|PMeOH 20:2_18:3	0.1 ± 0.01	0.6 ± 0.19	1.06 ± 0.17	0.0014356	1.00204	5.8065	0.097792	0.56782
TG 48:3|TG 16:1_16:1_16:1	60.46 ± 8.63	300.83 ± 44.11	187.5 ± 40.18	0.0012437	1.05775	4.9754	0.32248	1.6045
TG 48:4|TG 16:1_16:1_16:2	5.11 ± 1.03	21.25 ± 2.25	13.71 ± 0.38	0.00018672	1.08172	4.1565	0.37305	1.5506
TG 53:5|TG 17:1_18:1_18:3	9.58 ± 1.42	1.65 ± 0.41	4.93 ± 0.57	0.00050416	1.04368	0.17264	1.9438	0.33559
TG 55:8|TG 19:2_18:3_18:3	0.76 ± 0.16	0.2 ± 0.08	0.45 ± 0.08	0.0047402	1.00418	0.26754	1.7015	0.45522

## Sheet: Table S5
				Table S5. The total fatty acids identified from three Zanthoxylum species using GC-FID
			C6:0	C8:0	C11:0	C13:0	C14:0	C14:1	C15:0	C15:1	C16:0	C16:1	C17:1	C18:0	C18:1n9t	C18:1n9c	C18:2n6t	C18:2n6c	C18:3n6	C18:3n3	C20:0	C20:2	C22:0	C23:0	C24:0	Sum
Content (mg/g)	TJ (Z. armatum)	1	1.439	1.4194	0.6924	0.0392	0.0251	0.0122	0.0328	0.0104	0.5753	0.4905	0.0533	0.0483	0.2015	0.1694	0.0071	0.4617	0.2223	0.62	0.09	0.0049	0.0412	0.019	0.016	6.69±0.02
		2	1.3435	1.4151	0.6472	0.2452	0.0405	0.0064	0.0237	0.0084	0.5994	0.458	0.0466	0.0548	0.1889	0.1474	0.0047	0.4424	0.1922	0.6354	0.0646	0.0053	0.0439	0.0153	0.0372
		3	1.2447	1.1289	0.5465	0.0772	0.0193	0.0086	0.0225	0.0115	0.6925	1.0558	0.0342	0.054	0.19	0.2402	0.0033	0.4324	0.2084	0.6489	0.0401	0.0017	0.0247	0.0124	0.0167
	RHJ (Z. bungeanum)	1	0.4496	1.8961	0.2486	0.0735	0.0309	0.0116	0.0107	0.0075	0.6932	0.2	0.0555	0.0685	0.4492	0.142	0.0356	0.5365	0.1385	0.7713	0.0083	0.0057	0.0049	0.0111	0.1181	6.04±0.31
		2	0.6065	2.0105	0.2215	0.0642	0.0247	0.0104	0.0094	0.0082	0.5893	0.1904	0.0513	0.0687	0.4335	0.134	0.0291	0.4709	0.1081	0.596	0.008	0.0053	0.008	0.0117	0.1209
		3	0.7694	1.8756	0.2141	0.0359	0.0209	0.0083	0.0112	0.0087	0.7915	0.3444	0.0509	0.0776	0.6149	0.1225	0.0223	0.6338	0.0788	0.5605	0.008	0.0045	0.0088	0.0121	0.106
	GHJ (Z. schinifolium)	1	0.7761	0.947	0.3182	0.0719	0.0044	0.008	0.0165	0.0176	0.5003	0.4804	0.0269	0.054	0.1345	0.1582	0.0004	0.3561	0.1303	0.4402	0.0305	0.0065	0.064	0.0121	0.0192	4.52±0.17
		2	0.7691	0.9525	0.3204	0.0645	0.0037	0.0079	0.0159	0.0171	0.4637	0.3681	0.0305	0.0448	0.1321	0.1345	0.0005	0.3475	0.1288	0.4274	0.0137	0.0082	0.0447	0.0131	0.0168
		3	0.9309	1.1301	0.4029	0.0826	0.0034	0.0069	0.0233	0.0166	0.4512	0.2387	0.0343	0.037	0.1375	0.114	0.0027	0.3583	0.1367	0.4366	0.0205	0.0044	0.0188	0.029	0.0449
